# Supplementary material for: Modeling Illustrates That Genomic Selection Provides New Opportunities for Intercrop Breeding
Source: Front Plant Sci. 2021 Feb 9;12:605172. doi: 10.3389/fpls.2021.605172 (PMC7902002; doi:10.3389/fpls.2021.605172)
Supplement: Supplementary file 2 [file Data_Sheet_2.zip]

Archive with 3,226 entries (3,208 files):
- _IntercropSimulations_final/
- __MACOSX/.__IntercropSimulations_final
- _IntercropSimulations_final/.DS_Store
- __MACOSX/_IntercropSimulations_final/._.DS_Store
- _IntercropSimulations_final/Analysis/
- __MACOSX/_IntercropSimulations_final/._Analysis
- _IntercropSimulations_final/BIG/
- __MACOSX/_IntercropSimulations_final/._BIG
- _IntercropSimulations_final/MEDIUM/
- __MACOSX/_IntercropSimulations_final/._MEDIUM
- _IntercropSimulations_final/SMALL/
- __MACOSX/_IntercropSimulations_final/._SMALL
- _IntercropSimulations_final/ReadMe.rtf
- __MACOSX/_IntercropSimulations_final/._ReadMe.rtf
- _IntercropSimulations_final/Analysis/PaperPlots_BIG.R
- __MACOSX/_IntercropSimulations_final/Analysis/._PaperPlots_BIG.R
- _IntercropSimulations_final/Analysis/ResultsAnalysis_Paper.R
- __MACOSX/_IntercropSimulations_final/Analysis/._ResultsAnalysis_Paper.R
- _IntercropSimulations_final/Analysis/PaperPlots_MED.R
- __MACOSX/_IntercropSimulations_final/Analysis/._PaperPlots_MED.R
- _IntercropSimulations_final/Analysis/.DS_Store
- __MACOSX/_IntercropSimulations_final/Analysis/._.DS_Store
- _IntercropSimulations_final/Analysis/Results/
- __MACOSX/_IntercropSimulations_final/Analysis/._Results
- _IntercropSimulations_final/Analysis/PaperPlots_SMALL.R
- __MACOSX/_IntercropSimulations_final/Analysis/._PaperPlots_SMALL.R
- _IntercropSimulations_final/BIG/04/
- __MACOSX/_IntercropSimulations_final/BIG/._04
- _IntercropSimulations_final/BIG/.DS_Store
- __MACOSX/_IntercropSimulations_final/BIG/._.DS_Store
- _IntercropSimulations_final/BIG/07/
- __MACOSX/_IntercropSimulations_final/BIG/._07
- _IntercropSimulations_final/BIG/09/
- __MACOSX/_IntercropSimulations_final/BIG/._09
- _IntercropSimulations_final/MEDIUM/04/
- __MACOSX/_IntercropSimulations_final/MEDIUM/._04
- _IntercropSimulations_final/MEDIUM/.DS_Store
- __MACOSX/_IntercropSimulations_final/MEDIUM/._.DS_Store
- _IntercropSimulations_final/MEDIUM/07/
- __MACOSX/_IntercropSimulations_final/MEDIUM/._07
- _IntercropSimulations_final/MEDIUM/09/
- __MACOSX/_IntercropSimulations_final/MEDIUM/._09
- _IntercropSimulations_final/SMALL/04/
- __MACOSX/_IntercropSimulations_final/SMALL/._04
- _IntercropSimulations_final/SMALL/.DS_Store
- __MACOSX/_IntercropSimulations_final/SMALL/._.DS_Store
- _IntercropSimulations_final/SMALL/07/
- __MACOSX/_IntercropSimulations_final/SMALL/._07
- _IntercropSimulations_final/SMALL/09/
- __MACOSX/_IntercropSimulations_final/SMALL/._09
- _IntercropSimulations_final/Analysis/Results/.DS_Store
- __MACOSX/_IntercropSimulations_final/Analysis/Results/._.DS_Store
- _IntercropSimulations_final/Analysis/Results/BIG/
- __MACOSX/_IntercropSimulations_final/Analysis/Results/._BIG
- _IntercropSimulations_final/Analysis/Results/SMALL/
- __MACOSX/_IntercropSimulations_final/Analysis/Results/._SMALL
- _IntercropSimulations_final/Analysis/Results/MED/
- __MACOSX/_IntercropSimulations_final/Analysis/Results/._MED
- _IntercropSimulations_final/BIG/04/ReportResults.R
- __MACOSX/_IntercropSimulations_final/BIG/04/._ReportResults.R
- _IntercropSimulations_final/BIG/04/RunGS.R
- __MACOSX/_IntercropSimulations_final/BIG/04/._RunGS.R
- _IntercropSimulations_final/BIG/04/GlobalParameters_B.R
- __MACOSX/_IntercropSimulations_final/BIG/04/._GlobalParameters_B.R
- _IntercropSimulations_final/BIG/04/.DS_Store
- __MACOSX/_IntercropSimulations_final/BIG/04/._.DS_Store
- _IntercropSimulations_final/BIG/04/GSDH_B.R
- __MACOSX/_IntercropSimulations_final/BIG/04/._GSDH_B.R
- _IntercropSimulations_final/BIG/04/GSGRID_B.R
- __MACOSX/_IntercropSimulations_final/BIG/04/._GSGRID_B.R
- _IntercropSimulations_final/BIG/04/UpdateParents.R
- __MACOSX/_IntercropSimulations_final/BIG/04/._UpdateParents.R
- _IntercropSimulations_final/BIG/04/WriteRecordsGS.R
- __MACOSX/_IntercropSimulations_final/BIG/04/._WriteRecordsGS.R
- _IntercropSimulations_final/BIG/04/AdvanceSeasonCONVGS.R
- __MACOSX/_IntercropSimulations_final/BIG/04/._AdvanceSeasonCONVGS.R
- _IntercropSimulations_final/BIG/04/FillPipeline.R
- __MACOSX/_IntercropSimulations_final/BIG/04/._FillPipeline.R
- _IntercropSimulations_final/BIG/04/WriteRecordsGSGRID.R
- __MACOSX/_IntercropSimulations_final/BIG/04/._WriteRecordsGSGRID.R
- _IntercropSimulations_final/BIG/04/AdvanceSeason.R
- __MACOSX/_IntercropSimulations_final/BIG/04/._AdvanceSeason.R
- _IntercropSimulations_final/BIG/04/AdvanceSeasonGSGRID.R
- __MACOSX/_IntercropSimulations_final/BIG/04/._AdvanceSeasonGSGRID.R
- _IntercropSimulations_final/BIG/04/PHENO_B.R
- __MACOSX/_IntercropSimulations_final/BIG/04/._PHENO_B.R
- _IntercropSimulations_final/BIG/04/AdvanceSeasonGSDH.R
- __MACOSX/_IntercropSimulations_final/BIG/04/._AdvanceSeasonGSDH.R
- _IntercropSimulations_final/BIG/04/GSPYT_B.R
- __MACOSX/_IntercropSimulations_final/BIG/04/._GSPYT_B.R
- _IntercropSimulations_final/BIG/04/CreateParentsB.R
- __MACOSX/_IntercropSimulations_final/BIG/04/._CreateParentsB.R
- _IntercropSimulations_final/BIG/04/BURNIN04_B.R
- __MACOSX/_IntercropSimulations_final/BIG/04/._BURNIN04_B.R
- _IntercropSimulations_final/BIG/04/Functions.R
- __MACOSX/_IntercropSimulations_final/BIG/04/._Functions.R
- _IntercropSimulations_final/BIG/04/UpdateProbes.R
- __MACOSX/_IntercropSimulations_final/BIG/04/._UpdateProbes.R
- _IntercropSimulations_final/BIG/04/ReportResultsGSGRID.R
- __MACOSX/_IntercropSimulations_final/BIG/04/._ReportResultsGSGRID.R
- _IntercropSimulations_final/BIG/04/CreateParentsA.R
- __MACOSX/_IntercropSimulations_final/BIG/04/._CreateParentsA.R
- _IntercropSimulations_final/BIG/04/UpdateParentsCONVGS.R
- __MACOSX/_IntercropSimulations_final/BIG/04/._UpdateParentsCONVGS.R
- _IntercropSimulations_final/BIG/04/AdvanceSeasonGSPYT.R
- __MACOSX/_IntercropSimulations_final/BIG/04/._AdvanceSeasonGSPYT.R
- _IntercropSimulations_final/BIG/04/CONVGS_B.R
- __MACOSX/_IntercropSimulations_final/BIG/04/._CONVGS_B.R
- _IntercropSimulations_final/BIG/04/RunGSGRID.R
- __MACOSX/_IntercropSimulations_final/BIG/04/._RunGSGRID.R
- _IntercropSimulations_final/BIG/07/ReportResults.R
- __MACOSX/_IntercropSimulations_final/BIG/07/._ReportResults.R
- _IntercropSimulations_final/BIG/07/RunGS.R
- __MACOSX/_IntercropSimulations_final/BIG/07/._RunGS.R
- _IntercropSimulations_final/BIG/07/GlobalParameters_B.R
- __MACOSX/_IntercropSimulations_final/BIG/07/._GlobalParameters_B.R
- _IntercropSimulations_final/BIG/07/.DS_Store
- __MACOSX/_IntercropSimulations_final/BIG/07/._.DS_Store
- _IntercropSimulations_final/BIG/07/GSDH_B.R
- __MACOSX/_IntercropSimulations_final/BIG/07/._GSDH_B.R
- _IntercropSimulations_final/BIG/07/GSGRID_B.R
- __MACOSX/_IntercropSimulations_final/BIG/07/._GSGRID_B.R
- _IntercropSimulations_final/BIG/07/UpdateParents.R
- __MACOSX/_IntercropSimulations_final/BIG/07/._UpdateParents.R
- _IntercropSimulations_final/BIG/07/WriteRecordsGS.R
- __MACOSX/_IntercropSimulations_final/BIG/07/._WriteRecordsGS.R
- _IntercropSimulations_final/BIG/07/AdvanceSeasonCONVGS.R
- __MACOSX/_IntercropSimulations_final/BIG/07/._AdvanceSeasonCONVGS.R
- _IntercropSimulations_final/BIG/07/FillPipeline.R
- __MACOSX/_IntercropSimulations_final/BIG/07/._FillPipeline.R
- _IntercropSimulations_final/BIG/07/WriteRecordsGSGRID.R
- __MACOSX/_IntercropSimulations_final/BIG/07/._WriteRecordsGSGRID.R
- _IntercropSimulations_final/BIG/07/AdvanceSeason.R
- __MACOSX/_IntercropSimulations_final/BIG/07/._AdvanceSeason.R
- _IntercropSimulations_final/BIG/07/AdvanceSeasonGSGRID.R
- __MACOSX/_IntercropSimulations_final/BIG/07/._AdvanceSeasonGSGRID.R
- _IntercropSimulations_final/BIG/07/PHENO_B.R
- __MACOSX/_IntercropSimulations_final/BIG/07/._PHENO_B.R
- _IntercropSimulations_final/BIG/07/AdvanceSeasonGSDH.R
- __MACOSX/_IntercropSimulations_final/BIG/07/._AdvanceSeasonGSDH.R
- _IntercropSimulations_final/BIG/07/GSPYT_B.R
- __MACOSX/_IntercropSimulations_final/BIG/07/._GSPYT_B.R
- _IntercropSimulations_final/BIG/07/CreateParentsB.R
- __MACOSX/_IntercropSimulations_final/BIG/07/._CreateParentsB.R
- _IntercropSimulations_final/BIG/07/Functions.R
- __MACOSX/_IntercropSimulations_final/BIG/07/._Functions.R
- _IntercropSimulations_final/BIG/07/BURNIN07_B.R
- __MACOSX/_IntercropSimulations_final/BIG/07/._BURNIN07_B.R
- _IntercropSimulations_final/BIG/07/UpdateProbes.R
- __MACOSX/_IntercropSimulations_final/BIG/07/._UpdateProbes.R
- _IntercropSimulations_final/BIG/07/ReportResultsGSGRID.R
- __MACOSX/_IntercropSimulations_final/BIG/07/._ReportResultsGSGRID.R
- _IntercropSimulations_final/BIG/07/CreateParentsA.R
- __MACOSX/_IntercropSimulations_final/BIG/07/._CreateParentsA.R
- _IntercropSimulations_final/BIG/07/UpdateParentsCONVGS.R
- __MACOSX/_IntercropSimulations_final/BIG/07/._UpdateParentsCONVGS.R
- _IntercropSimulations_final/BIG/07/AdvanceSeasonGSPYT.R
- __MACOSX/_IntercropSimulations_final/BIG/07/._AdvanceSeasonGSPYT.R
- _IntercropSimulations_final/BIG/07/CONVGS_B.R
- __MACOSX/_IntercropSimulations_final/BIG/07/._CONVGS_B.R
- _IntercropSimulations_final/BIG/07/RunGSGRID.R
- __MACOSX/_IntercropSimulations_final/BIG/07/._RunGSGRID.R
- _IntercropSimulations_final/BIG/09/ReportResults.R
- __MACOSX/_IntercropSimulations_final/BIG/09/._ReportResults.R
- _IntercropSimulations_final/BIG/09/RunGS.R
- __MACOSX/_IntercropSimulations_final/BIG/09/._RunGS.R
- _IntercropSimulations_final/BIG/09/GlobalParameters_B.R
- __MACOSX/_IntercropSimulations_final/BIG/09/._GlobalParameters_B.R
- _IntercropSimulations_final/BIG/09/.DS_Store
- __MACOSX/_IntercropSimulations_final/BIG/09/._.DS_Store
- _IntercropSimulations_final/BIG/09/GSDH_B.R
- __MACOSX/_IntercropSimulations_final/BIG/09/._GSDH_B.R
- _IntercropSimulations_final/BIG/09/GSGRID_B.R
- __MACOSX/_IntercropSimulations_final/BIG/09/._GSGRID_B.R
- _IntercropSimulations_final/BIG/09/UpdateParents.R
- __MACOSX/_IntercropSimulations_final/BIG/09/._UpdateParents.R
- _IntercropSimulations_final/BIG/09/WriteRecordsGS.R
- __MACOSX/_IntercropSimulations_final/BIG/09/._WriteRecordsGS.R
- _IntercropSimulations_final/BIG/09/AdvanceSeasonCONVGS.R
- __MACOSX/_IntercropSimulations_final/BIG/09/._AdvanceSeasonCONVGS.R
- _IntercropSimulations_final/BIG/09/FillPipeline.R
- __MACOSX/_IntercropSimulations_final/BIG/09/._FillPipeline.R
- _IntercropSimulations_final/BIG/09/WriteRecordsGSGRID.R
- __MACOSX/_IntercropSimulations_final/BIG/09/._WriteRecordsGSGRID.R
- _IntercropSimulations_final/BIG/09/BURNIN09_B.R
- __MACOSX/_IntercropSimulations_final/BIG/09/._BURNIN09_B.R
- _IntercropSimulations_final/BIG/09/AdvanceSeason.R
- __MACOSX/_IntercropSimulations_final/BIG/09/._AdvanceSeason.R
- _IntercropSimulations_final/BIG/09/AdvanceSeasonGSGRID.R
- __MACOSX/_IntercropSimulations_final/BIG/09/._AdvanceSeasonGSGRID.R
- _IntercropSimulations_final/BIG/09/PHENO_B.R
- __MACOSX/_IntercropSimulations_final/BIG/09/._PHENO_B.R
- _IntercropSimulations_final/BIG/09/AdvanceSeasonGSDH.R
- __MACOSX/_IntercropSimulations_final/BIG/09/._AdvanceSeasonGSDH.R
- _IntercropSimulations_final/BIG/09/GSPYT_B.R
- __MACOSX/_IntercropSimulations_final/BIG/09/._GSPYT_B.R
- _IntercropSimulations_final/BIG/09/UpdateProbes.R
- __MACOSX/_IntercropSimulations_final/BIG/09/._UpdateProbes.R
- _IntercropSimulations_final/BIG/09/ReportResultsGSGRID.R
- __MACOSX/_IntercropSimulations_final/BIG/09/._ReportResultsGSGRID.R
- _IntercropSimulations_final/BIG/09/UpdateParentsCONVGS.R
- __MACOSX/_IntercropSimulations_final/BIG/09/._UpdateParentsCONVGS.R
- _IntercropSimulations_final/BIG/09/AdvanceSeasonGSPYT.R
- __MACOSX/_IntercropSimulations_final/BIG/09/._AdvanceSeasonGSPYT.R
- _IntercropSimulations_final/BIG/09/CONVGS_B.R
- __MACOSX/_IntercropSimulations_final/BIG/09/._CONVGS_B.R
- _IntercropSimulations_final/BIG/09/RunGSGRID.R
- __MACOSX/_IntercropSimulations_final/BIG/09/._RunGSGRID.R
- _IntercropSimulations_final/MEDIUM/04/ReportResults.R
- __MACOSX/_IntercropSimulations_final/MEDIUM/04/._ReportResults.R
- _IntercropSimulations_final/MEDIUM/04/RunGS.R
- __MACOSX/_IntercropSimulations_final/MEDIUM/04/._RunGS.R
- _IntercropSimulations_final/MEDIUM/04/.DS_Store
- __MACOSX/_IntercropSimulations_final/MEDIUM/04/._.DS_Store
- _IntercropSimulations_final/MEDIUM/04/CONVGS_M.R
- __MACOSX/_IntercropSimulations_final/MEDIUM/04/._CONVGS_M.R
- _IntercropSimulations_final/MEDIUM/04/UpdateParents.R
- __MACOSX/_IntercropSimulations_final/MEDIUM/04/._UpdateParents.R
- _IntercropSimulations_final/MEDIUM/04/WriteRecordsGS.R
- __MACOSX/_IntercropSimulations_final/MEDIUM/04/._WriteRecordsGS.R
- _IntercropSimulations_final/MEDIUM/04/AdvanceSeasonCONVGS.R
- __MACOSX/_IntercropSimulations_final/MEDIUM/04/._AdvanceSeasonCONVGS.R
- _IntercropSimulations_final/MEDIUM/04/FillPipeline.R
- __MACOSX/_IntercropSimulations_final/MEDIUM/04/._FillPipeline.R
- _IntercropSimulations_final/MEDIUM/04/WriteRecordsGSGRID.R
- __MACOSX/_IntercropSimulations_final/MEDIUM/04/._WriteRecordsGSGRID.R
- _IntercropSimulations_final/MEDIUM/04/AdvanceSeason.R
- __MACOSX/_IntercropSimulations_final/MEDIUM/04/._AdvanceSeason.R
- _IntercropSimulations_final/MEDIUM/04/AdvanceSeasonGSGRID.R
- __MACOSX/_IntercropSimulations_final/MEDIUM/04/._AdvanceSeasonGSGRID.R
- _IntercropSimulations_final/MEDIUM/04/AdvanceSeasonGSDH.R
- __MACOSX/_IntercropSimulations_final/MEDIUM/04/._AdvanceSeasonGSDH.R
- _IntercropSimulations_final/MEDIUM/04/BURNIN04_M.R
- __MACOSX/_IntercropSimulations_final/MEDIUM/04/._BURNIN04_M.R
- _IntercropSimulations_final/MEDIUM/04/CreateParentsB.R
- __MACOSX/_IntercropSimulations_final/MEDIUM/04/._CreateParentsB.R
- _IntercropSimulations_final/MEDIUM/04/GSPYT_M.R
- __MACOSX/_IntercropSimulations_final/MEDIUM/04/._GSPYT_M.R
- _IntercropSimulations_final/MEDIUM/04/Functions.R
- __MACOSX/_IntercropSimulations_final/MEDIUM/04/._Functions.R
- _IntercropSimulations_final/MEDIUM/04/PHENO_M.R
- __MACOSX/_IntercropSimulations_final/MEDIUM/04/._PHENO_M.R
- _IntercropSimulations_final/MEDIUM/04/GlobalParameters_M.R
- __MACOSX/_IntercropSimulations_final/MEDIUM/04/._GlobalParameters_M.R
- _IntercropSimulations_final/MEDIUM/04/UpdateProbes.R
- __MACOSX/_IntercropSimulations_final/MEDIUM/04/._UpdateProbes.R
- _IntercropSimulations_final/MEDIUM/04/ReportResultsGSGRID.R
- __MACOSX/_IntercropSimulations_final/MEDIUM/04/._ReportResultsGSGRID.R
- _IntercropSimulations_final/MEDIUM/04/CreateParentsA.R
- __MACOSX/_IntercropSimulations_final/MEDIUM/04/._CreateParentsA.R
- _IntercropSimulations_final/MEDIUM/04/UpdateParentsCONVGS.R
- __MACOSX/_IntercropSimulations_final/MEDIUM/04/._UpdateParentsCONVGS.R
- _IntercropSimulations_final/MEDIUM/04/AdvanceSeasonGSPYT.R
- __MACOSX/_IntercropSimulations_final/MEDIUM/04/._AdvanceSeasonGSPYT.R
- _IntercropSimulations_final/MEDIUM/04/GSGRID_M.R
- __MACOSX/_IntercropSimulations_final/MEDIUM/04/._GSGRID_M.R
- _IntercropSimulations_final/MEDIUM/04/GSDH_M.R
- __MACOSX/_IntercropSimulations_final/MEDIUM/04/._GSDH_M.R
- _IntercropSimulations_final/MEDIUM/04/RunGSGRID.R
- __MACOSX/_IntercropSimulations_final/MEDIUM/04/._RunGSGRID.R
- _IntercropSimulations_final/MEDIUM/07/ReportResults.R
- __MACOSX/_IntercropSimulations_final/MEDIUM/07/._ReportResults.R
- _IntercropSimulations_final/MEDIUM/07/RunGS.R
- __MACOSX/_IntercropSimulations_final/MEDIUM/07/._RunGS.R
- _IntercropSimulations_final/MEDIUM/07/.DS_Store
- __MACOSX/_IntercropSimulations_final/MEDIUM/07/._.DS_Store
- _IntercropSimulations_final/MEDIUM/07/CONVGS_M.R
- __MACOSX/_IntercropSimulations_final/MEDIUM/07/._CONVGS_M.R
- _IntercropSimulations_final/MEDIUM/07/UpdateParents.R
- __MACOSX/_IntercropSimulations_final/MEDIUM/07/._UpdateParents.R
- _IntercropSimulations_final/MEDIUM/07/WriteRecordsGS.R
- __MACOSX/_IntercropSimulations_final/MEDIUM/07/._WriteRecordsGS.R
- _IntercropSimulations_final/MEDIUM/07/AdvanceSeasonCONVGS.R
- __MACOSX/_IntercropSimulations_final/MEDIUM/07/._AdvanceSeasonCONVGS.R
- _IntercropSimulations_final/MEDIUM/07/FillPipeline.R
- __MACOSX/_IntercropSimulations_final/MEDIUM/07/._FillPipeline.R
- _IntercropSimulations_final/MEDIUM/07/WriteRecordsGSGRID.R
- __MACOSX/_IntercropSimulations_final/MEDIUM/07/._WriteRecordsGSGRID.R
- _IntercropSimulations_final/MEDIUM/07/AdvanceSeason.R
- __MACOSX/_IntercropSimulations_final/MEDIUM/07/._AdvanceSeason.R
- _IntercropSimulations_final/MEDIUM/07/AdvanceSeasonGSGRID.R
- __MACOSX/_IntercropSimulations_final/MEDIUM/07/._AdvanceSeasonGSGRID.R
- _IntercropSimulations_final/MEDIUM/07/BURNIN07_M.R
- __MACOSX/_IntercropSimulations_final/MEDIUM/07/._BURNIN07_M.R
- _IntercropSimulations_final/MEDIUM/07/AdvanceSeasonGSDH.R
- __MACOSX/_IntercropSimulations_final/MEDIUM/07/._AdvanceSeasonGSDH.R
- _IntercropSimulations_final/MEDIUM/07/CreateParentsB.R
- __MACOSX/_IntercropSimulations_final/MEDIUM/07/._CreateParentsB.R
- _IntercropSimulations_final/MEDIUM/07/GSPYT_M.R
- __MACOSX/_IntercropSimulations_final/MEDIUM/07/._GSPYT_M.R
- _IntercropSimulations_final/MEDIUM/07/Functions.R
- __MACOSX/_IntercropSimulations_final/MEDIUM/07/._Functions.R
- _IntercropSimulations_final/MEDIUM/07/PHENO_M.R
- __MACOSX/_IntercropSimulations_final/MEDIUM/07/._PHENO_M.R
- _IntercropSimulations_final/MEDIUM/07/GlobalParameters_M.R
- __MACOSX/_IntercropSimulations_final/MEDIUM/07/._GlobalParameters_M.R
- _IntercropSimulations_final/MEDIUM/07/UpdateProbes.R
- __MACOSX/_IntercropSimulations_final/MEDIUM/07/._UpdateProbes.R
- _IntercropSimulations_final/MEDIUM/07/ReportResultsGSGRID.R
- __MACOSX/_IntercropSimulations_final/MEDIUM/07/._ReportResultsGSGRID.R
[truncated: 2,926 more entries]
