# Supplementary material for: Modeling Illustrates That Genomic Selection Provides New Opportunities for Intercrop Breeding
Source: Front Plant Sci. 2021 Feb 9;12:605172. doi: 10.3389/fpls.2021.605172 (PMC7902002; doi:10.3389/fpls.2021.605172)
Supplement: Supplementary file 2 [file Data_Sheet_2.zip › _IntercropSimulations_final/Analysis/ResultsAnalysis_Paper.R]

library(data.table) #For quickly collapsing a list of data.frames
library(plyr) #For summarizing multiple Reps
library(ggplot2) #For making plots
library(tidyverse)
library(cowplot)

######## BIG BUDGET ##########
setwd("") #SET WORKING DIRECTORY OT FOLDER Results/BIG
CENTER = TRUE #Places genetic variance, genic variance, and mean to zero in Year 0
Scenarios = c("PHENO_B", "CONVGS_B", "GSPYT_B", "GSDH_B", "GSGRID_B")
Reps = c(1:30)
Correlation = c("04","07","09")
rawData_B = vector("list",length = length(Reps)*length(Scenarios))
i = 0L

for(Scenario in Scenarios){
  for(Rep in Reps){
    for (Cor in Correlation){
      i = i+1L
      FILE = paste0("Results",Rep,Scenario,Cor,".rds")
      temp = data.frame(Year=-19:20, Correlation = Cor, readRDS(FILE),
                        stringsAsFactors=FALSE)
      names(temp) <- c("Year","Correlation","rep", "Scenario", "mParAMean", "iParAMean", "mParBMean", "iParBMean", 
                       "mParAVar", "iParAVar","mParBVar", "iParBVar", "ProbeAMean", "ProbeBMean", "mDHMeanA", "iDHMeanA", 
                       "mDHMeanB", "iDHMeanB", "mDHVarA", "iDHVarA", "mDHVarB", "iDHVarB", "SIA1Mean", "SIA2Mean", 
                       "SIA2AMean", "SIA2BMean", "AYTMean","accDHA", "accDHB", "accPYTA", "accPYTB", "accGIA1A", 
                       "accGIA1B", "accGrid", "CorA", "CorB")
      
      if(CENTER){
        temp$mParAMean = temp$mParAMean - temp$mParAMean[20]
        temp$iParAMean = temp$iParAMean - temp$iParAMean[20]
        temp$mParBMean = temp$mParBMean - temp$mParBMean[20]
        temp$iParBMean = temp$iParBMean - temp$iParBMean[20]
        temp$ProbeAMean = temp$ProbeAMean - temp$ProbeAMean[20]
        temp$ProbeBMean = temp$ProbeBMean - temp$ProbeBMean[20]
        temp$mDHMeanA = temp$mDHMeanA - temp$mDHMeanA[20]
        temp$iDHMeanA = temp$iDHMeanA - temp$iDHMeanA[20]
        temp$mDHMeanB = temp$mDHMeanB - temp$mDHMeanB[20]
        temp$iDHMeanB = temp$iDHMeanB - temp$iDHMeanB[20]
        temp$SIA1Mean = temp$SIA1Mean - temp$SIA1Mean[20]
        temp$SIA2Mean = temp$SIA2Mean - temp$SIA2Mean[20]
        temp$SIA2AMean = temp$SIA2AMean - temp$SIA2AMean[20]
        temp$SIA2BMean = temp$SIA2BMean - temp$SIA2BMean[20]
        temp$AYTMean = temp$AYTMean - temp$AYTMean[20]
      }
      rawData_B[[i]] = temp 
    }
  }
}
rawData_B = rbindlist(rawData_B) #collapse all Scenarios into one data frame

# Replace Scenario names with prettier names
rawData_B$Scenario = sub("^PHENO_B$","Pheno",rawData_B$Scenario)
rawData_B$Scenario = sub("^CONVGS_B$","Conv-GS",rawData_B$Scenario)
rawData_B$Scenario = sub("^GSPYT_B$","PYT-GS",rawData_B$Scenario)
rawData_B$Scenario = sub("^GSDH_B$","DH-GS",rawData_B$Scenario)
rawData_B$Scenario = sub("^GSGRID_B$","Grid-GS",rawData_B$Scenario)

######## MEDIUM BUDGET ##########
setwd("") #SET WORKING DIRECTORY OT FOLDER Results/MED
CENTER = TRUE #Places genetic variance, genic variance, and mean to zero in Year 0
Scenarios = c("PHENO_M", "CONVGS_M", "GSPYT_M", "GSDH_M", "GSGRID_M")
Reps = 1:30
Correlation = c("04","07","09")
rawData_M = vector("list",length = length(Reps)*length(Scenarios))
i = 0L

for(Scenario in Scenarios){
  for(Rep in Reps){
    for (Cor in Correlation){
      i = i+1L
      FILE = paste0("Results",Rep,Scenario,Cor,".rds")
      temp = data.frame(Year=-19:20, Correlation = Cor, readRDS(FILE),
                        stringsAsFactors=FALSE)
      names(temp) <- c("Year","Correlation","rep", "Scenario", "mParAMean", "iParAMean", "mParBMean", "iParBMean", 
                       "mParAVar", "iParAVar","mParBVar", "iParBVar", "ProbeAMean", "ProbeBMean", "mDHMeanA", "iDHMeanA", 
                       "mDHMeanB", "iDHMeanB", "mDHVarA", "iDHVarA", "mDHVarB", "iDHVarB", "SIA1Mean", "SIA2Mean", 
                       "SIA2AMean", "SIA2BMean", "AYTMean","accDHA", "accDHB", "accPYTA", "accPYTB", "accGIA1A", 
                       "accGIA1B", "accGrid", "CorA", "CorB")
      
      if(CENTER){
        temp$mParAMean = temp$mParAMean - temp$mParAMean[20]
        temp$iParAMean = temp$iParAMean - temp$iParAMean[20]
        temp$mParBMean = temp$mParBMean - temp$mParBMean[20]
        temp$iParBMean = temp$iParBMean - temp$iParBMean[20]
        temp$ProbeAMean = temp$ProbeAMean - temp$ProbeAMean[20]
        temp$ProbeBMean = temp$ProbeBMean - temp$ProbeBMean[20]
        temp$mDHMeanA = temp$mDHMeanA - temp$mDHMeanA[20]
        temp$iDHMeanA = temp$iDHMeanA - temp$iDHMeanA[20]
        temp$mDHMeanB = temp$mDHMeanB - temp$mDHMeanB[20]
        temp$iDHMeanB = temp$iDHMeanB - temp$iDHMeanB[20]
        temp$SIA1Mean = temp$SIA1Mean - temp$SIA1Mean[20]
        temp$SIA2Mean = temp$SIA2Mean - temp$SIA2Mean[20]
        temp$SIA2AMean = temp$SIA2AMean - temp$SIA2AMean[20]
        temp$SIA2BMean = temp$SIA2BMean - temp$SIA2BMean[20]
        temp$AYTMean = temp$AYTMean - temp$AYTMean[20]
      }
      rawData_M[[i]] = temp 
    }
  }
}
rawData_M = rbindlist(rawData_M) #collapse all Scenarios into one data frame

# Replace Scenario names with prettier names
rawData_M$Scenario = sub("^PHENO_M$","Pheno",rawData_M$Scenario)
rawData_M$Scenario = sub("^CONVGS_M$","Conv-GS",rawData_M$Scenario)
rawData_M$Scenario = sub("^GSPYT_M$","PYT-GS",rawData_M$Scenario)
rawData_M$Scenario = sub("^GSDH_M$","DH-GS",rawData_M$Scenario)
rawData_M$Scenario = sub("^GSGRID_M$","Grid-GS",rawData_M$Scenario)

######## SMALL BUDGET ##########
setwd("") #SET WORKING DIRECTORY OT FOLDER Results/SMALL
CENTER = TRUE #Places genetic variance, genic variance, and mean to zero in Year 0
Scenarios = c("PHENO_S", "CONVGS_S", "GSPYT_S", "GSDH_S", "GSGRID_S")
Reps = 1:30
Correlation = c("04","07","09")
rawData_S = vector("list",length = length(Reps)*length(Scenarios))
i = 0L

for(Scenario in Scenarios){
  for(Rep in Reps){
    for (Cor in Correlation){
      i = i+1L
      FILE = paste0("Results",Rep,Scenario,Cor,".rds")
      temp = data.frame(Year=-19:20, Correlation = Cor, readRDS(FILE),
                        stringsAsFactors=FALSE)
      names(temp) <- c("Year","Correlation","rep", "Scenario", "mParAMean", "iParAMean", "mParBMean", "iParBMean", 
                       "mParAVar", "iParAVar","mParBVar", "iParBVar", "ProbeAMean", "ProbeBMean", "mDHMeanA", "iDHMeanA", 
                       "mDHMeanB", "iDHMeanB", "mDHVarA", "iDHVarA", "mDHVarB", "iDHVarB", "SIA1Mean", "SIA2Mean", 
                       "SIA2AMean", "SIA2BMean", "AYTMean","accDHA", "accDHB", "accPYTA", "accPYTB", "accGIA1A", 
                       "accGIA1B", "accGrid", "CorA", "CorB")
      
      if(CENTER){
        temp$mParAMean = temp$mParAMean - temp$mParAMean[20]
        temp$iParAMean = temp$iParAMean - temp$iParAMean[20]
        temp$mParBMean = temp$mParBMean - temp$mParBMean[20]
        temp$iParBMean = temp$iParBMean - temp$iParBMean[20]
        temp$ProbeAMean = temp$ProbeAMean - temp$ProbeAMean[20]
        temp$ProbeBMean = temp$ProbeBMean - temp$ProbeBMean[20]
        temp$mDHMeanA = temp$mDHMeanA - temp$mDHMeanA[20]
        temp$iDHMeanA = temp$iDHMeanA - temp$iDHMeanA[20]
        temp$mDHMeanB = temp$mDHMeanB - temp$mDHMeanB[20]
        temp$iDHMeanB = temp$iDHMeanB - temp$iDHMeanB[20]
        temp$SIA1Mean = temp$SIA1Mean - temp$SIA1Mean[20]
        temp$SIA2Mean = temp$SIA2Mean - temp$SIA2Mean[20]
        temp$SIA2AMean = temp$SIA2AMean - temp$SIA2AMean[20]
        temp$SIA2BMean = temp$SIA2BMean - temp$SIA2BMean[20]
        temp$AYTMean = temp$AYTMean - temp$AYTMean[20]
      }
      rawData_S[[i]] = temp 
    }
  }
}
rawData_S = rbindlist(rawData_S) #collapse all Scenarios into one data frame

# Replace Scenario names with prettier names
rawData_S$Scenario = sub("^PHENO_S$","Pheno",rawData_S$Scenario)
rawData_S$Scenario = sub("^CONVGS_S$","Conv-GS",rawData_S$Scenario)
rawData_S$Scenario = sub("^GSPYT_S$","PYT-GS",rawData_S$Scenario)
rawData_S$Scenario = sub("^GSDH_S$","DH-GS",rawData_S$Scenario)
rawData_S$Scenario = sub("^GSGRID_S$","Grid-GS",rawData_S$Scenario)

#########################################################################
## FUNCTION FOR CALCULATING DIFFERENCES
#########################################################################
# Calculates the ratio between two variables
# Returns a 95% confidence-interval for the ratio
# Use paired=TRUE if values come from a common burn-in
calcRatio = function(x,y,paired=FALSE,silent=FALSE){
  if(any(x<=0) | any(y<=0)){
    stop("x and y values must be greater than 0")
  }
  x = log(x)
  y = log(y)
  model = t.test(x,y,paired=paired)
  if(paired){
    ratio = exp(model$estimate)
  }else{
    ratio = exp(model$estimate[1]-model$estimate[2])
  }
  ratio = round(unname(ratio),2)
  l95 = round(exp(model$conf.int[1]),2)
  u95 = round(exp(model$conf.int[2]),2)
  if(!silent){
    cat(round(ratio,2)," (95% CI [",l95,", ",u95,"])", sep = "")
  }
  output = list(ratio=ratio,CI=c(l95,u95))
  invisible(output)
}

#INPUT VARIABLES
DataSize = c("rawData_S", "rawData_M", "rawData_B")
# DataSize = c("rawData_M")
Correlation = c("04", "07", "09")

####################################### GENETIC GAIN #########################################
#Conv-GS vs. Pheno in Year 20
for (Size in DataSize) {
  tempA <- get(Size)[get(Size)$Year == 20,  c("iDHMeanA")]
  tempB <- get(Size)[get(Size)$Year == 20,  c("iDHMeanB")]
  temp <- get(Size)[get(Size)$Year == 20,  c("Year","Scenario","Correlation")]
  temp$Sum <- (tempA+tempB)/2
  for (Cor in Correlation) {
    Temp <- temp[temp$Correlation ==  Cor]
    cat(Size, Cor, " ")
    calcRatio(x = as.matrix(Temp[Temp$Scenario == "Conv-GS",4]), 
              y = as.matrix(Temp[Temp$Scenario == "Pheno",4]), 
              paired = T)
    cat("   ")
  }
  cat("\n")
}

#PYT-GS vs. Pheno in Year 20
for (Size in DataSize) {
  tempA <- get(Size)[get(Size)$Year == 20,  c("iDHMeanA")]
  tempB <- get(Size)[get(Size)$Year == 20,  c("iDHMeanB")]
  temp <- get(Size)[get(Size)$Year == 20,  c("Year","Scenario","Correlation")]
  temp$Sum <- (tempA+tempB)/2
  for (Cor in Correlation) {
    Temp <- temp[temp$Correlation ==  Cor]
    cat(Size, Cor, " ")
    calcRatio(x = as.matrix(Temp[Temp$Scenario == "PYT-GS",4]), 
              y = as.matrix(Temp[Temp$Scenario == "Pheno",4]), 
              paired = T)
    cat("   ")
  }
  cat("\n")
}

#DH-GS vs. Pheno in Year 20
for (Size in DataSize) {
  tempA <- get(Size)[get(Size)$Year == 20,  c("iDHMeanA")]
  tempB <- get(Size)[get(Size)$Year == 20,  c("iDHMeanB")]
  temp <- get(Size)[get(Size)$Year == 20,  c("Year","Scenario","Correlation")]
  temp$Sum <- (tempA+tempB)/2
  for (Cor in Correlation) {
    Temp <- temp[temp$Correlation ==  Cor]
    cat(Size, Cor, " ")
    calcRatio(x = as.matrix(Temp[Temp$Scenario == "DH-GS",4]), 
              y = as.matrix(Temp[Temp$Scenario == "Pheno",4]), 
              paired = T)
    cat("   ")
  }
  cat("\n")
}

#Grid-GS vs. Pheno in Year 20
for (Size in DataSize) {
  tempA <- get(Size)[get(Size)$Year == 20,  c("iDHMeanA")]
  tempB <- get(Size)[get(Size)$Year == 20,  c("iDHMeanB")]
  temp <- get(Size)[get(Size)$Year == 20,  c("Year","Scenario","Correlation")]
  temp$Sum <- (tempA+tempB)/2
  for (Cor in Correlation) {
    Temp <- temp[temp$Correlation ==  Cor]
    cat(Size, Cor, " ")
    calcRatio(x = as.matrix(Temp[Temp$Scenario == "Grid-GS",4]), 
              y = as.matrix(Temp[Temp$Scenario == "Pheno",4]), 
              paired = T)
    cat("   ")
  }
  cat("\n")
}

#PYT-GS vs. Conv-GS in Year 20
for (Size in DataSize) {
  tempA <- get(Size)[get(Size)$Year == 20,  c("iDHMeanA")]
  tempB <- get(Size)[get(Size)$Year == 20,  c("iDHMeanB")]
  temp <- get(Size)[get(Size)$Year == 20,  c("Year","Scenario","Correlation")]
  temp$Sum <- (tempA+tempB)/2
  for (Cor in Correlation) {
    Temp <- temp[temp$Correlation ==  Cor]
    cat(Size, Cor, " ")
    calcRatio(x = as.matrix(Temp[Temp$Scenario == "PYT-GS",4]), 
              y = as.matrix(Temp[Temp$Scenario == "Conv-GS",4]), 
              paired = T)
    cat("   ")
  }
  cat("\n")
}

#DH-GS vs. Conv-GS in Year 20
for (Size in DataSize) {
  tempA <- get(Size)[get(Size)$Year == 20,  c("iDHMeanA")]
  tempB <- get(Size)[get(Size)$Year == 20,  c("iDHMeanB")]
  temp <- get(Size)[get(Size)$Year == 20,  c("Year","Scenario","Correlation")]
  temp$Sum <- (tempA+tempB)/2
  for (Cor in Correlation) {
    Temp <- temp[temp$Correlation ==  Cor]
    cat(Size, Cor, " ")
    calcRatio(x = as.matrix(Temp[Temp$Scenario == "DH-GS",4]), 
              y = as.matrix(Temp[Temp$Scenario == "Conv-GS",4]), 
              paired = T)
    cat("   ")
  }
  cat("\n")
}

#Grid-GS vs. Conv-GS in Year 20
for (Size in DataSize) {
  tempA <- get(Size)[get(Size)$Year == 20,  c("iDHMeanA")]
  tempB <- get(Size)[get(Size)$Year == 20,  c("iDHMeanB")]
  temp <- get(Size)[get(Size)$Year == 20,  c("Year","Scenario","Correlation")]
  temp$Sum <- (tempA+tempB)/2
  for (Cor in Correlation) {
    Temp <- temp[temp$Correlation ==  Cor]
    cat(Size, Cor, " ")
    calcRatio(x = as.matrix(Temp[Temp$Scenario == "Grid-GS",4]), 
              y = as.matrix(Temp[Temp$Scenario == "Conv-GS",4]), 
              paired = T)
    cat("   ")
  }
  cat("\n")
}

#PYT-GS vs. DH-GS in Year 20
for (Size in DataSize) {
  tempA <- get(Size)[get(Size)$Year == 20,  c("iDHMeanA")]
  tempB <- get(Size)[get(Size)$Year == 20,  c("iDHMeanB")]
  temp <- get(Size)[get(Size)$Year == 20,  c("Year","Scenario","Correlation")]
  temp$Sum <- (tempA+tempB)/2
  for (Cor in Correlation) {
    Temp <- temp[temp$Correlation ==  Cor]
    cat(Size, Cor, " ")
    calcRatio(x = as.matrix(Temp[Temp$Scenario == "DH-GS",4]), 
              y = as.matrix(Temp[Temp$Scenario == "PYT-GS",4]), 
              paired = T)
    cat("   ")
  }
  cat("\n")
}

#Grid-GS vs. PYT-GS in Year 20
for (Size in DataSize) {
  tempA <- get(Size)[get(Size)$Year == 20,  c("iDHMeanA")]
  tempB <- get(Size)[get(Size)$Year == 20,  c("iDHMeanB")]
  temp <- get(Size)[get(Size)$Year == 20,  c("Year","Scenario","Correlation")]
  temp$Sum <- (tempA+tempB)/2
  for (Cor in Correlation) {
    Temp <- temp[temp$Correlation ==  Cor]
    cat(Size, Cor, " ")
    calcRatio(x = as.matrix(Temp[Temp$Scenario == "Grid-GS",4]), 
              y = as.matrix(Temp[Temp$Scenario == "PYT-GS",4]), 
              paired = T)
    cat("   ")
  }
  cat("\n")
}

#Grid-GS vs. DH-GS in Year 20
for (Size in DataSize) {
  tempA <- get(Size)[get(Size)$Year == 20,  c("iDHMeanA")]
  tempB <- get(Size)[get(Size)$Year == 20,  c("iDHMeanB")]
  temp <- get(Size)[get(Size)$Year == 20,  c("Year","Scenario","Correlation")]
  temp$Sum <- (tempA+tempB)/2
  for (Cor in Correlation) {
    Temp <- temp[temp$Correlation ==  Cor]
    cat(Size, Cor, " ")
    calcRatio(x = as.matrix(Temp[Temp$Scenario == "Grid-GS",4]), 
              y = as.matrix(Temp[Temp$Scenario == "DH-GS",4]), 
              paired = T)
    cat("   ")
  }
  cat("\n")
}

#Base gain of Pheno
for (Size in DataSize) {
  tempA <- get(Size)[get(Size)$Year == 20,  c("iDHMeanA")]
  tempB <- get(Size)[get(Size)$Year == 20,  c("iDHMeanB")]
  temp <- get(Size)[get(Size)$Year == 20,  c("Year","Scenario","Correlation")]
  temp$Sum <- (tempA+tempB)/2
  for (Cor in Correlation) {
    cat(Size, Cor, " ")
    print(mean(temp$Sum[temp$Correlation ==  Cor & temp$Scenario == "Pheno"]))
  }
  cat("\n")
}

###################################### GENETIC VARIANCE ######################################
mean(as.matrix(rawData_S[rawData_S$Year == 0 & rawData_S$Correlation == "04",c("iDHVarA")]))
mean(as.matrix(rawData_S[rawData_S$Year == 0 & rawData_S$Correlation == "07",c("iDHVarA")]))
mean(as.matrix(rawData_S[rawData_S$Year == 0 & rawData_S$Correlation == "09",c("iDHVarA")]))

#Pheno vs. Conv-GS in Year 20
for (Size in DataSize) {
  tempA <- get(Size)[get(Size)$Year == 20,  c("iDHVarA")]
  tempB <- get(Size)[get(Size)$Year == 20,  c("iDHVarB")]
  temp <- get(Size)[get(Size)$Year == 20,  c("Year","Scenario","Correlation")]
  temp$Sum <- (tempA+tempB)/2
  for (Cor in Correlation) {
    Temp <- temp[temp$Correlation ==  Cor]
    cat(Size, Cor, " ")
    calcRatio(x = as.matrix(Temp[Temp$Scenario == "Pheno",4]), 
              y = as.matrix(Temp[Temp$Scenario == "Conv-GS",4]), 
              paired = T)
    cat("   ")
  }
  cat("\n")
}

#Pheno vs. PYT-GS in Year 20
for (Size in DataSize) {
  tempA <- get(Size)[get(Size)$Year == 20,  c("iDHVarA")]
  tempB <- get(Size)[get(Size)$Year == 20,  c("iDHVarB")]
  temp <- get(Size)[get(Size)$Year == 20,  c("Year","Scenario","Correlation")]
  temp$Sum <- (tempA+tempB)/2
  for (Cor in Correlation) {
    Temp <- temp[temp$Correlation ==  Cor]
    cat(Size, Cor, " ")
    calcRatio(x = as.matrix(Temp[Temp$Scenario == "Pheno",4]), 
              y = as.matrix(Temp[Temp$Scenario == "PYT-GS",4]), 
              paired = T)
    cat("   ")
  }
  cat("\n")
}

#Pheno vs. DH-GS in Year 20
for (Size in DataSize) {
  tempA <- get(Size)[get(Size)$Year == 20,  c("iDHVarA")]
  tempB <- get(Size)[get(Size)$Year == 20,  c("iDHVarB")]
  temp <- get(Size)[get(Size)$Year == 20,  c("Year","Scenario","Correlation")]
  temp$Sum <- (tempA+tempB)/2
  for (Cor in Correlation) {
    Temp <- temp[temp$Correlation ==  Cor]
    cat(Size, Cor, " ")
    calcRatio(x = as.matrix(Temp[Temp$Scenario == "Pheno",4]), 
              y = as.matrix(Temp[Temp$Scenario == "DH-GS",4]), 
              paired = T)
    cat("   ")
  }
  cat("\n")
}

#Pheno vs. Grid-GS in Year 20
for (Size in DataSize) {
  tempA <- get(Size)[get(Size)$Year == 20,  c("iDHVarA")]
  tempB <- get(Size)[get(Size)$Year == 20,  c("iDHVarB")]
  temp <- get(Size)[get(Size)$Year == 20,  c("Year","Scenario","Correlation")]
  temp$Sum <- (tempA+tempB)/2
  for (Cor in Correlation) {
    Temp <- temp[temp$Correlation ==  Cor]
    cat(Size, Cor, " ")
    calcRatio(x = as.matrix(Temp[Temp$Scenario == "Pheno",4]), 
              y = as.matrix(Temp[Temp$Scenario == "Grid-GS",4]), 
              paired = T)
    cat("   ")
  }
  cat("\n")
}

#Conv-GS vs. PYT-GS in Year 20
for (Size in DataSize) {
  tempA <- get(Size)[get(Size)$Year == 20,  c("iDHVarA")]
  tempB <- get(Size)[get(Size)$Year == 20,  c("iDHVarB")]
  temp <- get(Size)[get(Size)$Year == 20,  c("Year","Scenario","Correlation")]
  temp$Sum <- (tempA+tempB)/2
  for (Cor in Correlation) {
    Temp <- temp[temp$Correlation ==  Cor]
    cat(Size, Cor, " ")
    calcRatio(x = as.matrix(Temp[Temp$Scenario == "Conv-GS",4]), 
              y = as.matrix(Temp[Temp$Scenario == "PYT-GS",4]), 
              paired = T)
    cat("   ")
  }
  cat("\n")
}

#Conv-GS vs. DH-GS in Year 20
for (Size in DataSize) {
  tempA <- get(Size)[get(Size)$Year == 20,  c("iDHVarA")]
  tempB <- get(Size)[get(Size)$Year == 20,  c("iDHVarB")]
  temp <- get(Size)[get(Size)$Year == 20,  c("Year","Scenario","Correlation")]
  temp$Sum <- (tempA+tempB)/2
  for (Cor in Correlation) {
    Temp <- temp[temp$Correlation ==  Cor]
    cat(Size, Cor, " ")
    calcRatio(x = as.matrix(Temp[Temp$Scenario == "Conv-GS",4]), 
              y = as.matrix(Temp[Temp$Scenario == "DH-GS",4]), 
              paired = T)
    cat("   ")
  }
  cat("\n")
}

#Conv-GS vs. DH-GS in Year 20
for (Size in DataSize) {
  tempA <- get(Size)[get(Size)$Year == 20,  c("iDHVarA")]
  tempB <- get(Size)[get(Size)$Year == 20,  c("iDHVarB")]
  temp <- get(Size)[get(Size)$Year == 20,  c("Year","Scenario","Correlation")]
  temp$Sum <- (tempA+tempB)/2
  for (Cor in Correlation) {
    Temp <- temp[temp$Correlation ==  Cor]
    cat(Size, Cor, " ")
    calcRatio(x = as.matrix(Temp[Temp$Scenario == "Conv-GS",4]), 
              y = as.matrix(Temp[Temp$Scenario == "Grid-GS",4]), 
              paired = T)
    cat("   ")
  }
  cat("\n")
}

#PYT-GS vs. DH-GS in Year 20
for (Size in DataSize) {
  tempA <- get(Size)[get(Size)$Year == 20,  c("iDHVarA")]
  tempB <- get(Size)[get(Size)$Year == 20,  c("iDHVarB")]
  temp <- get(Size)[get(Size)$Year == 20,  c("Year","Scenario","Correlation")]
  temp$Sum <- (tempA+tempB)/2
  for (Cor in Correlation) {
    Temp <- temp[temp$Correlation ==  Cor]
    cat(Size, Cor, " ")
    calcRatio(x = as.matrix(Temp[Temp$Scenario == "PYT-GS",4]), 
              y = as.matrix(Temp[Temp$Scenario == "DH-GS",4]), 
              paired = T)
    cat("   ")
  }
  cat("\n")
}

#PYT-GS vs. Grid-GS in Year 20
for (Size in DataSize) {
  tempA <- get(Size)[get(Size)$Year == 20,  c("iDHVarA")]
  tempB <- get(Size)[get(Size)$Year == 20,  c("iDHVarB")]
  temp <- get(Size)[get(Size)$Year == 20,  c("Year","Scenario","Correlation")]
  temp$Sum <- (tempA+tempB)/2
  for (Cor in Correlation) {
    Temp <- temp[temp$Correlation ==  Cor]
    cat(Size, Cor, " ")
    calcRatio(x = as.matrix(Temp[Temp$Scenario == "PYT-GS",4]), 
              y = as.matrix(Temp[Temp$Scenario == "Grid-GS",4]), 
              paired = T)
    cat("   ")
  }
  cat("\n")
}

#DH-GS vs. Grid-GS in Year 20
for (Size in DataSize) {
  tempA <- get(Size)[get(Size)$Year == 20,  c("iDHVarA")]
  tempB <- get(Size)[get(Size)$Year == 20,  c("iDHVarB")]
  temp <- get(Size)[get(Size)$Year == 20,  c("Year","Scenario","Correlation")]
  temp$Sum <- (tempA+tempB)/2
  for (Cor in Correlation) {
    Temp <- temp[temp$Correlation ==  Cor]
    cat(Size, Cor, " ")
    calcRatio(x = as.matrix(Temp[Temp$Scenario == "DH-GS",4]), 
              y = as.matrix(Temp[Temp$Scenario == "Grid-GS",4]), 
              paired = T)
    cat("   ")
  }
  cat("\n")
}

########
# Calculate across all correlation strengths
for (Size in DataSize) {
  tempA <- get(Size)[get(Size)$Year == 20,  c("iDHVarA")]
  tempB <- get(Size)[get(Size)$Year == 20,  c("iDHVarB")]
  temp <- get(Size)[get(Size)$Year == 20,  c("Year","Scenario","Correlation")]
  temp$Sum <- (tempA+tempB)/2
    calcRatio(x = as.matrix(temp[temp$Scenario == "Pheno",4]), 
              y = as.matrix(temp[temp$Scenario == "PYT-GS",4]), 
              paired = T)
    cat("   ")
}

#Mean genetic variance of all breeding programs in Year 0
for (Size in DataSize) {
  temp <- get(Size)[get(Size)$Year == 0,  c("Year","Scenario","Correlation", "iDHVarA")]
  for (Cor in Correlation) {
    Temp <- as.matrix(temp[temp$Correlation == Cor, c("iDHVarA")])
    cat(Size, Cor, " ")
    mean <- round(mean(Temp),2)
    error <- round(qt(0.975,df=length(Reps)-1)*sd(Temp)/sqrt(length(Reps)),2)
    cat(mean," (95% CI [",mean-error,", ",mean+error,"])   ", sep = "")
    cat("   ")
  }
  cat("\n")
}

#Mean genetic variance for DH-GS in Year 20
for (Size in DataSize) {
  temp <- get(Size)[get(Size)$Year == 20,  c("Year","Scenario","Correlation", "iDHVarA")]
  for (Cor in Correlation) {
    Temp <- as.matrix(temp[temp$Correlation == Cor & temp$Scenario == "DH-GS", c("iDHVarA")])
    cat(Size, Cor, " ")
    mean <- round(mean(Temp),2)
    error <- round(qt(0.975,df=length(Reps)-1)*sd(Temp)/sqrt(length(Reps)),2)
    cat(mean," (95% CI [",mean-error,", ",mean+error,"])   ", sep = "")
    cat("   ")
  }
  cat("\n")
}

#Mean genetic variance for Grid-GS in Year 20
for (Size in DataSize) {
  temp <- get(Size)[get(Size)$Year == 20,  c("Year","Scenario","Correlation", "iDHVarA")]
  for (Cor in Correlation) {
    Temp <- as.matrix(temp[temp$Correlation == Cor & temp$Scenario == "Grid-GS", c("iDHVarA")])
    cat(Size, Cor, " ")
    mean <- round(mean(Temp),2)
    error <- round(qt(0.975,df=length(Reps)-1)*sd(Temp)/sqrt(length(Reps)),2)
    cat(mean," (95% CI [",mean-error,", ",mean+error,"])   ", sep = "")
    cat("   ")
  }
  cat("\n")
}

###################################### PREDICTION ACCURACY ######################################
#Mean prediction accuracy of Pheno
for (Size in DataSize) {
  temp <- get(Size)[, c("Scenario","Correlation", "accDHA")]
  for (Cor in Correlation) {
    Temp <- as.matrix(temp[temp$Correlation ==  Cor & temp$Scenario == "Pheno", c("accDHA")])
    cat(Size, Cor, " ")
    mean <- round(mean(Temp),2)
    error <- round(qt(0.975,df=length(Reps)-1)*sd(Temp)/sqrt(length(Reps)),2)
    cat(mean," (95% CI [",mean-error,", ",mean+error,"])   ", sep = "")
    cat("   ")
  }
  cat("\n")
}

#Mean prediction accuracy of Grid-GS
for (Size in DataSize) {
  temp <- get(Size)[, c("Scenario","Correlation", "accDHA")]
  for (Cor in Correlation) {
    Temp <- as.matrix(temp[temp$Correlation ==  Cor & temp$Scenario == c("Grid-GS"), c("accDHA")])
    cat(Size, Cor, " ")
    mean <- round(mean(Temp),2)
    error <- round(qt(0.975,df=length(Reps)-1)*sd(Temp)/sqrt(length(Reps)),2)
    cat(mean," (95% CI [",mean-error,", ",mean+error,"])   ", sep = "")
    cat("   ")
  }
  cat("\n")
}

#Mean prediction accuracy of DH-GS
for (Size in DataSize) {
  temp <- get(Size)[, c("Scenario","Correlation", "accDHA")]
  for (Cor in Correlation) {
    Temp <- as.matrix(temp[temp$Correlation ==  Cor & temp$Scenario == "DH-GS", c("accDHA")])
    cat(Size, Cor, " ")
    mean <- round(mean(Temp),2)
    error <- round(qt(0.975,df=length(Reps)-1)*sd(Temp)/sqrt(length(Reps)),2)
    cat(mean," (95% CI [",mean-error,", ",mean+error,"])   ", sep = "")
    cat("   ")
  }
  cat("\n")
}
