# Supplementary material for: Modeling Illustrates That Genomic Selection Provides New Opportunities for Intercrop Breeding
Source: Front Plant Sci. 2021 Feb 9;12:605172. doi: 10.3389/fpls.2021.605172 (PMC7902002; doi:10.3389/fpls.2021.605172)
Supplement: Supplementary file 2 [file Data_Sheet_2.zip › _IntercropSimulations_final/Analysis/PaperPlots_MED.R]

library(data.table) #For quickly collapsing a list of data.frames
library(plyr) #For summarizing multiple Reps
library(ggplot2) #For making plots
library(tidyverse)#
library(cowplot)
setwd("") #SET WORKING DIRECTORY OT FOLDER Results/MED

CENTER = TRUE #Places genetic variance, genic variance, and mean to zero in Year 0
Scenarios = c("PHENO_M", "CONVGS_M", "GSPYT_M", "GSDH_M", "GSGRID_M")
Reps = 1:30
Correlation = c("04","07","09")
rawData = vector("list",length = length(Reps)*length(Scenarios))
i = 0L

for(Scenario in Scenarios){
  for(Rep in Reps){
    for (Cor in Correlation){
      i = i+1L
      FILE = paste0("Results",Rep,Scenario,Cor,".rds")
      temp = data.frame(Year=-19:20, Correlation = Cor, readRDS(FILE),
                        stringsAsFactors=FALSE)
      names(temp) <- c("Year","Correlation","rep", "Scenario", "mParAMean", "iParAMean", "mParBMean", "iParBMean", 
                       "mParAVar", "iParAVar","mParBVar", "iParBVar", "ProbeAMean", "ProbeBMean", "mDHMeanA", "iDHMeanA", 
                       "mDHMeanB", "iDHMeanB", "mDHVarA", "iDHVarA", "mDHVarB", "iDHVarB", "SIA1Mean", "SIA2Mean", 
                       "SIA2AMean", "SIA2BMean", "AYTMean","accDHA", "accDHB", "accPYTA", "accPYTB", "accGIA1A", 
                       "accGIA1B", "accGrid", "CorA", "CorB")
      
      if(CENTER){
        temp$mParAMean = temp$mParAMean - temp$mParAMean[20]
        temp$iParAMean = temp$iParAMean - temp$iParAMean[20]
        temp$mParBMean = temp$mParBMean - temp$mParBMean[20]
        temp$iParBMean = temp$iParBMean - temp$iParBMean[20]
        temp$ProbeAMean = temp$ProbeAMean - temp$ProbeAMean[20]
        temp$ProbeBMean = temp$ProbeBMean - temp$ProbeBMean[20]
        temp$mDHMeanA = temp$mDHMeanA - temp$mDHMeanA[20]
        temp$iDHMeanA = temp$iDHMeanA - temp$iDHMeanA[20]
        temp$mDHMeanB = temp$mDHMeanB - temp$mDHMeanB[20]
        temp$iDHMeanB = temp$iDHMeanB - temp$iDHMeanB[20]
        temp$SIA1Mean = temp$SIA1Mean - temp$SIA1Mean[20]
        temp$SIA2Mean = temp$SIA2Mean - temp$SIA2Mean[20]
        temp$SIA2AMean = temp$SIA2AMean - temp$SIA2AMean[20]
        temp$SIA2BMean = temp$SIA2BMean - temp$SIA2BMean[20]
        temp$AYTMean = temp$AYTMean - temp$AYTMean[20]
      }
      rawData[[i]] = temp 
    }
  }
}
rawData = rbindlist(rawData) #collapse all Scenarios into one data frame

# Replace Scenario names with prettier names
rawData$Scenario = sub("^PHENO_M$","Pheno",rawData$Scenario)
rawData$Scenario = sub("^CONVGS_M$","Baseline-GS",rawData$Scenario)
rawData$Scenario = sub("^GSPYT_M$","PYT-GS",rawData$Scenario)
rawData$Scenario = sub("^GSDH_M$","DH-GS",rawData$Scenario)
rawData$Scenario = sub("^GSGRID_M$","Grid-GS",rawData$Scenario)

# Do the same for Correlations
rawData$Correlation = sub("04", "corr = 0.4", rawData$Correlation)
rawData$Correlation = sub("07", "corr = 0.7", rawData$Correlation)
rawData$Correlation = sub("09", "corr = 0.9", rawData$Correlation)

# Re-order the scenarios for the legend
rawData$Scenario <- factor(rawData$Scenario, 
                           levels=c("Pheno", "Baseline-GS", "PYT-GS", "DH-GS", "Grid-GS"))

# Specify the colours for lines in the plots
colorPalette <- c("#000000", "#1a8cff", "#2985a3", "#3300cc", "#33cc33")

theme_set(theme_bw())

######################### MONOCROP GENETIC GAIN in stage DH ############################
#Calculated for each species seperately
temp = ddply(rawData,c("Year","Scenario","Correlation"), summarize,
             mean = mean(mDHMeanA),
             se = sd(mDHMeanA)/sqrt(length(Reps)))

plot <- ggplot(temp,aes(x=Year,y=mean,color=Scenario))+
  facet_wrap(~Correlation)+
  geom_line(aes(color=Scenario),size=1)+
  geom_line(data = temp[temp$Scenario == "Pheno",], aes(x = Year, y = mean), size = 1) +
  scale_colour_manual(values=colorPalette) +
  geom_ribbon(aes(x=Year,ymin=mean-se,ymax=mean+se),alpha=0.2,linetype=0)+
  ggtitle("Change of genetic gain for monocrop trait")+
  theme(panel.grid.minor=element_blank(),
        panel.grid.major.y=element_blank(),
        panel.grid.major.x=element_blank(),
        plot.title = element_text(size = 18, hjust = 0.5, face = "bold"),
        legend.title = element_blank(),
        legend.text = element_text(size=12),
        legend.position = c(0.06,0.85),
        legend.key = element_blank(),
        axis.text = element_text(size = 15,colour = "black"),
        axis.title = element_text(size = 18),
        strip.text = element_text(face = "bold", size = 20, colour = 'blue'))+
  guides(alpha=FALSE,color=guide_legend(override.aes=list(fill=NA)))+
  scale_x_continuous("Year",limits=c(0,20))+
  scale_y_continuous("Genetic Gain",limits=c(0,11), sec.axis = dup_axis(name = element_blank()))

ggsave(filename = "DHMeanM_M.png", plot = plot, width = 14, height = 7)

######################### INTERCROP GENETIC GAIN in stage DH ############################
#Calculated for each species seperately
temp = ddply(rawData,c("Year","Scenario","Correlation"), summarize,
             mean = mean(iDHMeanA),
             se = sd(iDHMeanA)/sqrt(length(Reps)))

plot <- ggplot(temp,aes(x=Year,y=mean,color=Scenario))+
  facet_wrap(~Correlation)+
  geom_line(aes(color=Scenario),size=1)+
  geom_line(data = temp[temp$Scenario == "Pheno",], aes(x = Year, y = mean), size = 1) +
  scale_colour_manual(values=colorPalette) +
  geom_ribbon(aes(x=Year,ymin=mean-se,ymax=mean+se),alpha=0.2,linetype=0)+
  ggtitle("Change of genetic gain for intercrop trait")+
  theme(panel.grid.minor=element_blank(),
        panel.grid.major.y=element_blank(),
        panel.grid.major.x=element_blank(),
        plot.title = element_text(size = 18, hjust = 0.5, face = "bold"),
        legend.title = element_blank(),
        legend.text = element_text(size=12),
        legend.position = c(0.06,0.85),
        legend.key = element_blank(),
        axis.text = element_text(size = 15,colour = "black"),
        axis.title = element_text(size = 18),
        strip.text = element_text(face = "bold", size = 20, colour = 'blue'))+
  guides(alpha=FALSE,color=guide_legend(override.aes=list(fill=NA)))+
  scale_x_continuous("Year",limits=c(0,20))+
  scale_y_continuous("Genetic Gain",limits=c(0,12), sec.axis = dup_axis(name = element_blank()))

ggsave(filename = "DHMeanI_M.png", plot = plot, width = 14, height = 7)

######################### COMBINED INTERCROP GENETIC GAIN in DH stage ######################
#Calculated as actual intercrop genetic gain of two species
temp = ddply(rawData,c("Year","Scenario","Correlation"), summarize,
             mean = (mean(iDHMeanA)+mean(iDHMeanB))/2,
             se = sd((iDHMeanA+iDHMeanB)/2)/sqrt(length(Reps)))

plot <- ggplot(temp,aes(x=Year,y=mean,color=Scenario))+
  facet_wrap(~Correlation)+
  geom_line(aes(color=Scenario),size=1)+
  geom_line(data = temp[temp$Scenario == "Pheno",], aes(x = Year, y = mean), size = 1) +
  scale_colour_manual(values=colorPalette) +
  geom_ribbon(aes(x=Year,ymin=mean-se,ymax=mean+se),alpha=0.2,linetype=0)+
  ggtitle("Change of intercrop genetic gain")+
  theme(panel.grid.minor=element_blank(),
        panel.grid.major.y=element_blank(),
        panel.grid.major.x=element_blank(),
        plot.title = element_text(size = 18, hjust = 0.5, face = "bold"),
        legend.title = element_blank(),
        legend.text = element_text(size=12),
        legend.position = c(0.06,0.85),
        legend.key = element_blank(),
        axis.text = element_text(size = 15,colour = "black"),
        axis.title = element_text(size = 18),
        strip.text = element_text(face = "bold", size = 20, colour = 'blue'))+
  guides(alpha=FALSE,color=guide_legend(override.aes=list(fill=NA)))+
  scale_x_continuous("Year",limits=c(0,20))+
  scale_y_continuous("Genetic Gain",limits=c(0,12), sec.axis = dup_axis(name = element_blank()))

ggsave(filename = "DHMeanI_comb_M.png", plot = plot, width = 14, height = 7)

######################### MONOCROP TRAIT VARIANCE in DH stage ####################
temp = ddply(rawData,c("Year","Scenario","Correlation"), summarize,
             mean = mean(mDHVarA),
             se = sd(mDHVarA)/sqrt(length(Reps)))

plot <- ggplot(temp,aes(x=Year,y=mean,color=Scenario))+
  facet_wrap(~Correlation)+
  geom_line(aes(color=Scenario),size=1)+
  geom_line(data = temp[temp$Scenario == "Pheno",], aes(x = Year, y = mean), size = 1) +
  scale_colour_manual(values=colorPalette) +
  geom_ribbon(aes(x=Year,ymin=mean-se,ymax=mean+se),alpha=0.2,linetype=0)+
  ggtitle("Change of genetic variance for monocrop trait")+
  theme(panel.grid.minor=element_blank(),
        panel.grid.major.y=element_blank(),
        panel.grid.major.x=element_blank(),
        plot.title = element_text(size = 18, hjust = 0.5, face = "bold"),
        legend.title = element_blank(),
        legend.text = element_text(size=12),
        legend.position = c(0.94,0.85),
        legend.key = element_blank(),
        axis.text = element_text(size = 15,colour = "black"),
        axis.title = element_text(size = 18),
        strip.text = element_text(face = "bold", size = 20, colour = 'blue'))+
  guides(alpha=FALSE,color=guide_legend(override.aes=list(fill=NA)))+
  scale_x_continuous("Year",limits=c(0,20))+
  scale_y_continuous("Genetic Variance",limits=c(0,1),breaks=c(0,0.2,0.4,0.6,0.8,1),
                     sec.axis = dup_axis(name = element_blank()))

ggsave(filename = "DHVarM_M.png", plot = plot, width = 14, height = 7)

######################### INTERCROP TRAIT VARIANCE in DH stage ####################
temp = ddply(rawData,c("Year","Scenario","Correlation"), summarize,
             mean = mean(iDHVarA),
             se = sd(iDHVarA)/sqrt(length(Reps)))

plot <- ggplot(temp,aes(x=Year,y=mean,color=Scenario))+
  facet_wrap(~Correlation)+
  geom_line(aes(color=Scenario),size=1)+
  geom_line(data = temp[temp$Scenario == "Pheno",], aes(x = Year, y = mean), size = 1) +
  scale_colour_manual(values=colorPalette) +
  geom_ribbon(aes(x=Year,ymin=mean-se,ymax=mean+se),alpha=0.2,linetype=0)+
  ggtitle("Change of genetic variance for intercrop trait")+
  theme(panel.grid.minor=element_blank(),
        panel.grid.major.y=element_blank(),
        panel.grid.major.x=element_blank(),
        plot.title = element_text(size = 18, hjust = 0.5, face = "bold"),
        legend.title = element_blank(),
        legend.text = element_text(size=12),
        legend.position = c(0.94,0.85),
        legend.key = element_blank(),
        axis.text = element_text(size = 15,colour = "black"),
        axis.title = element_text(size = 18),
        strip.text = element_text(face = "bold", size = 20, colour = 'blue'))+
  guides(alpha=FALSE,color=guide_legend(override.aes=list(fill=NA)))+
  scale_x_continuous("Year",limits=c(0,20))+
  scale_y_continuous("Genetic Variance",limits=c(0,1),breaks=c(0,0.2,0.4,0.6,0.8,1),
                     sec.axis = dup_axis(name = element_blank()))

ggsave(filename = "DHVarI_M.png", plot = plot, width = 14, height = 7)

######################### COMBINED INTERCROP TRAIT VARIANCE in DH stage #########################
#Calculated as actual intercrop genetic variance of two species
temp = ddply(rawData,c("Year","Scenario","Correlation"), summarize,
             mean = (mean(iDHVarA)+mean(iDHVarB))/4,
             se = sd((iDHVarA+iDHVarB)/4)/sqrt(length(Reps)))

plot <- ggplot(temp,aes(x=Year,y=mean,color=Scenario))+
  facet_wrap(~Correlation)+
  geom_line(aes(color=Scenario),size=1)+
  geom_line(data = temp[temp$Scenario == "Pheno",], aes(x = Year, y = mean), size = 1) +
  scale_colour_manual(values=colorPalette) +
  geom_ribbon(aes(x=Year,ymin=mean-se,ymax=mean+se),alpha=0.2,linetype=0)+
  ggtitle("Change of intercrop genetic variance")+
  theme(panel.grid.minor=element_blank(),
        panel.grid.major.y=element_blank(),
        panel.grid.major.x=element_blank(),
        plot.title = element_text(size = 18, hjust = 0.5, face = "bold"),
        legend.title = element_blank(),
        legend.text = element_text(size=12),
        legend.position = c(0.06,0.85),
        legend.key = element_blank(),
        axis.text = element_text(size = 15,colour = "black"),
        axis.title = element_text(size = 18),
        strip.text = element_text(face = "bold", size = 20, colour = 'blue'))+
  guides(alpha=FALSE,color=guide_legend(override.aes=list(fill=NA)))+
  scale_x_continuous("Year",limits=c(0,20))+
  scale_y_continuous("Genetic Variance",limits=c(0,1),breaks=c(0,0.2,0.4,0.6,0.8,1),
                     sec.axis = dup_axis(name = element_blank()))

ggsave(filename = "DHVarI_comb_M.png", plot = plot, width = 14, height = 7)

################ Genomic Prediction Accuracy in DH stage #################
temp = ddply(rawData,c("Year","Scenario", "Correlation"), summarize,
             mean = mean(accDHA, na.rm = F),
             se = sd(accDHA, na.rm = F)/sqrt(length(Reps)))

plot <- ggplot(temp,aes(x=Year,y=mean,color=Scenario))+
  facet_wrap(~Correlation)+
  geom_line(aes(color=Scenario),size=1)+
  geom_line(data = temp[temp$Scenario == "Pheno",], aes(x = Year, y = mean), size = 1) +
  scale_colour_manual(values=colorPalette) +
  geom_ribbon(aes(x=Year,ymin=mean-se,ymax=mean+se),alpha=0.2,linetype=0)+
  ggtitle("Accuracy of genomic prediction in DH stage")+
  theme(panel.grid.minor=element_blank(),
        panel.grid.major.y=element_blank(),
        panel.grid.major.x=element_blank(),
        plot.title = element_text(size = 18, hjust = 0.5, face = "bold"),
        legend.title = element_blank(),
        legend.text = element_text(size=12),
        legend.position = c(0.06,0.85),
        legend.key = element_blank(),
        axis.text = element_text(size = 15,colour = "black"),
        axis.title = element_text(size = 18),
        strip.text = element_text(face = "bold", size = 20, colour = 'blue'))+
  guides(alpha=FALSE,color=guide_legend(override.aes=list(fill=NA)))+
  scale_x_continuous("Year",limits=c(1,20))+
  scale_y_continuous("Genomic prediction accuracy",limits=c(-0.5,1),breaks=c(0,0.2,0.4,0.6,0.8,1), 
                     sec.axis = dup_axis(name = element_blank()))

ggsave(filename = "AccGSDH_M.png", plot = plot, width = 14, height = 7)

################ Genomic Prediction Accuracy in PYT stage #################
temp = ddply(rawData,c("Year","Scenario","Correlation"), summarize,
             mean = mean(accPYTA),
             se = sd(accPYTA)/sqrt(length(Reps)))

plot <- ggplot(temp,aes(x=Year,y=mean,color=Scenario))+
  facet_wrap(~Correlation)+
  geom_line(aes(color=Scenario),size=1)+
  geom_line(data = temp[temp$Scenario == "Pheno",], aes(x = Year, y = mean), size = 1) +
  scale_colour_manual(values=colorPalette) +
  geom_ribbon(aes(x=Year,ymin=mean-se,ymax=mean+se),alpha=0.2,linetype=0)+
  ggtitle("Accuracy of genomic prediction in PYT stage")+
  theme(panel.grid.minor=element_blank(),
        panel.grid.major.y=element_blank(),
        panel.grid.major.x=element_blank(),
        plot.title = element_text(size = 18, hjust = 0.5, face = "bold"),
        legend.title = element_blank(),
        legend.text = element_text(size=12),
        legend.position = c(0.06,0.85),
        legend.key = element_blank(),
        axis.text = element_text(size = 15,colour = "black"),
        axis.title = element_text(size = 18),
        strip.text = element_text(face = "bold", size = 20, colour = 'blue'))+
  guides(alpha=FALSE,color=guide_legend(override.aes=list(fill=NA)))+
  scale_x_continuous("Year",limits=c(1,20))+
  scale_y_continuous("Genomic prediction accuracy",limits=c(0,1),breaks=c(0,0.2,0.4,0.6,0.8,1), 
                     sec.axis = dup_axis(name = element_blank()))

ggsave(filename = "AccGSPYT_M.png", plot = plot, width = 14, height = 7)

################ Genomic Prediction Accuracy in GIA1 stage #################
temp = ddply(rawData,c("Year","Scenario","Correlation"), summarize,
             mean = mean(accGIA1A),
             se = sd(accGIA1A)/sqrt(length(Reps)))

plot <- ggplot(temp,aes(x=Year,y=mean,color=Scenario))+
  facet_wrap(~Correlation)+
  geom_line(aes(color=Scenario),size=1)+
  geom_line(data = temp[temp$Scenario == "Pheno",], aes(x = Year, y = mean), size = 1) +
  scale_colour_manual(values=colorPalette) +
  geom_ribbon(aes(x=Year,ymin=mean-se,ymax=mean+se),alpha=0.2,linetype=0)+
  ggtitle("Accuracy of genomic prediction in GIA1 stage")+
  theme(panel.grid.minor=element_blank(),
        panel.grid.major.y=element_blank(),
        panel.grid.major.x=element_blank(),
        plot.title = element_text(size = 18, hjust = 0.5, face = "bold"),
        legend.title = element_blank(),
        legend.text = element_text(size=12),
        legend.position = c(0.06,0.85),
        legend.key = element_blank(),
        axis.text = element_text(size = 15,colour = "black"),
        axis.title = element_text(size = 18),
        strip.text = element_text(face = "bold", size = 20, colour = 'blue'))+
  guides(alpha=FALSE,color=guide_legend(override.aes=list(fill=NA)))+
  scale_x_continuous("Year",limits=c(1,20))+
  scale_y_continuous("Genomic prediction accuracy",limits=c(0,1),breaks=c(0,0.2,0.4,0.6,0.8,1), 
                     sec.axis = dup_axis(name = element_blank()))

ggsave(filename = "AccGSGIA1_M.png", plot = plot, width = 14, height = 7)

################ Genomic Prediction Accuracy in GRID stage ################
temp = ddply(rawData[rawData$Scenario == "Grid-GS"],c("Year","Scenario","Correlation"), summarize,
             mean = mean(accGrid),
             se = sd(accGrid)/sqrt(length(Reps)))

plot <- ggplot(temp,aes(x=Year,y=mean,color=Scenario))+
  facet_wrap(~Correlation)+
  geom_line(aes(color=Scenario),size=1)+
  geom_line(data = temp[temp$Scenario == "Pheno",], aes(x = Year, y = mean), size = 1) +
  scale_colour_manual(values= c("#66CC00"))+
  geom_ribbon(aes(x=Year,ymin=mean-se,ymax=mean+se),alpha=0.2,linetype=0)+
  ggtitle("Accuracy of genomic prediction in grid stage")+
  theme(panel.grid.minor=element_blank(),
        panel.grid.major.y=element_blank(),
        panel.grid.major.x=element_blank(),
        plot.title = element_text(size = 18, hjust = 0.5, face = "bold"),
        legend.title = element_blank(),
        legend.text = element_text(size=12),
        legend.position = c(0.06,0.94),
        legend.key = element_blank(),
        axis.text = element_text(size = 15,colour = "black"),
        axis.title = element_text(size = 18),
        strip.text = element_text(face = "bold", size = 20, colour = 'blue'))+
  guides(alpha=FALSE,color=guide_legend(override.aes=list(fill=NA)))+
  scale_x_continuous("Year",limits=c(1,20))+
  scale_y_continuous("Genomic prediction accuracy",limits=c(0,1),breaks=c(0,0.2,0.4,0.6,0.8,1), 
                     sec.axis = dup_axis(name = element_blank()))

ggsave(filename = "AccGrid_M.png", plot = plot, width = 14, height = 7)
