# Supplementary material for: Modeling Illustrates That Genomic Selection Provides New Opportunities for Intercrop Breeding
Source: Front Plant Sci. 2021 Feb 9;12:605172. doi: 10.3389/fpls.2021.605172 (PMC7902002; doi:10.3389/fpls.2021.605172)
Supplement: Supplementary file 2 [file Data_Sheet_2.zip › _IntercropSimulations_final/BIG/04/ReportResults.R]

cat(" Reporting Results...\n")

# NOTE: The script records the summary data for each breeding program scenario

#----------------------------------------------------------------------------------------
# Track BP progress
#----------------------------------------------------------------------------------------
#Report mean genetic progress of parents and probes
ParAMean[year,] <- meanG(ParentsA)
ParAVar[year,] <- diag(varG(ParentsA))
ParBMean[year,] <- meanG(ParentsB)
ParBVar[year,] <- diag(varG(ParentsB))

ProbeAMean[year] <- mean(ProbeA@gv[,2])
ProbeBMean[year] <- mean(ProbeB@gv[,2])

#Mean and variance of genetic values in DH stage
DHMeanA[year,] <- meanG(DHA_2)
DHVarA[year,] <- diag(varG(DHA_2))

DHMeanB[year,] <- meanG(DHB_2)
DHVarB[year,] <- diag(varG(DHB_2))

#Mean intercrop genetic values in SIA I. (from 25 individuals)
SIA1Mean[year] <- mean(CombSIA1$gv)

#Mean intercrop genetic values in SIA II. (from 5 individuals)
SIA2Mean[year] <- mean(CombSIA2$gv)

#Performance of the final variety in SIA II.
SIA2AMean[year] <- meanG(SIA2A)[2]
SIA2BMean[year] <- meanG(SIA2B)[2]

#Proportion contributed by species A and species B
pairPlan = cbind(rep(1:SIA1A@nInd,each = SIA1B@nInd),
                 rep(1:SIA1B@nInd,times = SIA1A@nInd))
Contribution[year] = mean(SIA1A@gv[pairPlan[,1],2]/
                matrix(SIA1A@gv[pairPlan[,1],2]+SIA1B@gv[pairPlan[,2],2]))

#----------------------------------------------------------------------------------------
#Report the change of genetic correlation over years
#----------------------------------------------------------------------------------------
CorA[year] <- cor(DHA_2@gv[,1], DHA_2@gv[,2])
CorB[year] <- cor(DHB_2@gv[,1], DHB_2@gv[,2])

#----------------------------------------------------------------------------------------
#Report accuracy of the genomic model in DH stage cor(gv,ebv)
#----------------------------------------------------------------------------------------
#Accuracies are being collected within simulation scripts
