# Supplementary material for: Modeling Illustrates That Genomic Selection Provides New Opportunities for Intercrop Breeding
Source: Front Plant Sci. 2021 Feb 9;12:605172. doi: 10.3389/fpls.2021.605172 (PMC7902002; doi:10.3389/fpls.2021.605172)
Supplement: Supplementary file 2 [file Data_Sheet_2.zip › _IntercropSimulations_final/BIG/04/RunGS.R]

cat(" Running GS model\n")
# NOTE: GS_intercrop model for GSA strategy which includes monocrop and 
# intercrop training records in the model.

### Species A
gsModelA <- GS_intercrop2(DATA = recordsA, reps = c(4,4,8*3), simParam = SPA)

### Species B
gsModelB <- GS_intercrop2(DATA = recordsB, reps = c(4,4,8*3), simParam = SPB)
