# Supplementary material for: Modeling Illustrates That Genomic Selection Provides New Opportunities for Intercrop Breeding
Source: Front Plant Sci. 2021 Feb 9;12:605172. doi: 10.3389/fpls.2021.605172 (PMC7902002; doi:10.3389/fpls.2021.605172)
Supplement: Supplementary file 2 [file Data_Sheet_2.zip › _IntercropSimulations_final/BIG/04/GSGRID_B.R]

#!/exports/cmvm/eddie/eb/groups/hickey_group/R-Folder/R-3.5.1/bin/Rscript
#$ -cwd
#$ -R y
#$ -pe sharedmem 1
#$ -l h_vmem=50G
#$ -l h_rt=24:00:00
#$ -l h=!node1f01.ecdf.ed.ac.uk&!node1f02.ecdf.ed.ac.uk&!node2j01.ecdf.ed.ac.uk&!node2j02.ecdf.ed.ac.uk&!node2j03.ecdf.ed.ac.uk&!node2j04.ecdf.ed.ac.uk
#$ -j y
#$ -V

# NOTE:
# Grid genomic selection program advances a proportion of individuals from DH stage 
# to SIA1/Grid stage based on intercrop EBVs. 
# GS is used to predict the intercrop performance of untested combinations based on 
# the training records of tested combinations.
# Best indviduals for the crossing block are selected from existing parents and 
# candidates from DH based on their intercrop EBVs.
# DIFFERENCE: All individuals in DH are genotyped but only a proportion of them 
# will be phenotyped. GS predictions are made to predict combined intercrop performance 
# of phenotyped and unphenotyped (tested and untested) combinations. 

library(AlphaSimR)
library(AlphaMME)
library(tidyverse)
library(Matrix)

JOB = Sys.getenv("SGE_TASK_ID")
load(paste0("BURNIN",JOB,"_B.RData"))
REP = JOB
JOB = paste0(JOB,"GSGRID_B")
options(error = quote(dump.frames(paste0("DUMP_",JOB),TRUE,TRUE)))

#----------------------------------------------------------------------------------------
# Specific transition parameters for Grid BP and changes
#----------------------------------------------------------------------------------------
#Remove uneccessary objects
rm(ProbeA, ProbeA1, ProbeA2,
   ProbeB, ProbeB1, ProbeB2)
rm(GIA1A, GIA2ICA, GIA2A, ParGIA1, phenoGIA1,
   GIA1B, GIA2ICB, GIA2B, ParGIA2, phenoGIA2)
rm(recordsA, recordsB)

#Number of parents and crosses per generation
#The script implements maximum avoidance scheme, the number of crosses is nParents/2
nCross <- nParents/2

#Number of DH lines produced per cross
nDHA <- 160
nDHB <- 160

#Number of genotypes selected from Burn-in PYT or grid DH stage
nLinesSIA1 <- 1000 #no. of entries for grid (IMPORTANT)
nLinesSIA1.field <- 60  #no. of field-tested entries
#Number of genotypes selected from Burn-in GIA1 stage
nLinesSIA2 <- 10 

#Number of selected intercrop combinations
nCombSIA1 <- 100 #no. of combinations selected from grid
nCombSIA2 <- 15
nCombAYT <- 1

#Yield trial replications for calculating error
YTSIA1 <- 1 #heritability 0.1
YTSIA2 <- 16 #heritability 0.67
YTAYT <- 32 #heritability 0.8

#----------------------------------------------------------------------------------------
# GS Grid Breeding Program 
#----------------------------------------------------------------------------------------
for (year in 21:40) { #Desired number of years of a future breeding program
  cat("Working on year: ", year, "\n")
  source("RunGSGRID.R") #RR-BLUP with two random effects
  #Pick new parents directly in AdvanceSeason
  source("AdvanceSeasonGSGRID.R") #Advance yield trials by a year
  source("WriteRecordsGSGRID.R")
  source("ReportResultsGSGRID.R")
}

output = data.frame(rep=rep(REP,40),
                    scenario=rep("GSGRID_B",40),
                    ParAMean, 
                    ParBMean,
                    ParAVar,
                    ParBVar,
                    ProbeAMean,
                    ProbeBMean,
                    DHMeanA,
                    DHMeanB,
                    DHVarA,
                    DHVarB,
                    SIA1Mean,
                    SIA2Mean,
                    SIA2AMean,
                    SIA2BMean,
                    AYTMean,
                    accDHA,
                    accDHB,
                    accPYTA,
                    accPYTB,
                    accGIA1A,
                    accGIA1B,
                    accGrid,
                    CorA,
                    CorB,
                    stringsAsFactors=FALSE)

saveRDS(output,paste0("Results",JOB,GCOR,".rds"))
