# Supplementary material for: Modeling Illustrates That Genomic Selection Provides New Opportunities for Intercrop Breeding
Source: Front Plant Sci. 2021 Feb 9;12:605172. doi: 10.3389/fpls.2021.605172 (PMC7902002; doi:10.3389/fpls.2021.605172)
Supplement: Supplementary file 2 [file Data_Sheet_2.zip › _IntercropSimulations_final/BIG/04/UpdateParents.R]

cat(" Update parents\n")
# Conventional recurrent selection of parents for conventional BP.
# The number of parents in the crossing block is 40. 
# NOTE: In the year 1 of burn-in, the script takes 25 and 15 individuals from 
# GIA1 and GIA2 to become parents in the next year. 
# From the 2nd year on, it takes 10 individuals from GIA1.
# New 10 individuals are selected based on their intercrop performance 
# and replace 10 oldest parents.

## Update parents with 10 improved genotypes in population A
if(year == 1){
  ParentsA <- selectInd(pop = PYTA, nInd = nParents, use = "pheno", trait = 2, simParam = SPA)
} else {
  ParGIA1 <- selectSpeciesIC(CrossIC = GIA1ICA, species = "A", nInd = 20, use = "pheno")
  ParentsA <- c(ParentsA[21:nParents], ParGIA1)
}

## Update parents with 10 improved genotypes in population B
if(year == 1){
  ParentsB <- selectInd(pop = PYTB, nInd = nParents, use = "pheno", trait = 2, simParam = SPB)
} else {
  ParGIA1 <- selectSpeciesIC(CrossIC = GIA1ICB, species = "A", nInd = 20, use = "pheno")
  ParentsB <- c(ParentsB[21:nParents], ParGIA1)
}
