# Supplementary material for: Modeling Illustrates That Genomic Selection Provides New Opportunities for Intercrop Breeding
Source: Front Plant Sci. 2021 Feb 9;12:605172. doi: 10.3389/fpls.2021.605172 (PMC7902002; doi:10.3389/fpls.2021.605172)
Supplement: Supplementary file 2 [file Data_Sheet_2.zip › _IntercropSimulations_final/BIG/04/WriteRecordsGS.R]

cat(" Writing records \n")
# NOTE: Training records are collected from PYT, GIA1 and GIA2 with a sliding-window process.
# Cumulation of the records starts in the burn-in year 'startTrainPop'.
# Once the burn-in period is over, the sliding-window process removes the oldest 
# records. The number of years retained is set with "limityear" in GlobalParameters.
# This script also collects training records for GSGrid strategy. 

if(year >= startTrainPop){
  # COLLECT GENOTYPES OF THE INDIVIDUALS IN PYT STAGE
  temp <- pullSnpGeno(pop = PYTA, simParam = SPA)
  length <- PYTA@nInd
  if (year <= 20) {
    recordsA$geno <- rbind(recordsA$geno, temp)
  } else {
    recordsA$geno <- rbind(recordsA$geno[-(1:length),], temp)
  }
  
  temp <- pullSnpGeno(pop = PYTB, simParam = SPB)
  length <- PYTB@nInd
  if (year <= 20) {
    recordsB$geno <- rbind(recordsB$geno, temp)
  } else {
    recordsB$geno <- rbind(recordsB$geno[-(1:length),], temp)
  }

  # COLLECT INFORMATION FROM THREE STAGES FOR SPECIES A
  phenoM <- data.frame(id = PYTA@id, 
                       stage = rep(paste0("PYT"), times = PYTA@nInd),
                       year = rep(year, times = PYTA@nInd), 
                       pheno = PYTA@pheno[,1])
  
  phenoGIA1 <- data.frame(id = GIA1A@id, 
                          stage = rep(paste0("GIA1"), times = GIA1A@nInd),
                          year = rep(year, times = GIA1A@nInd), 
                          pheno = GIA1ICA$pheno)
  
  temp <- aggregate(GIA2ICA$pheno ~ GIA2ICA$idA, FUN = mean) #calculates the mean of trials with the three probes
  phenoGIA2 <- data.frame(id = GIA2A@id, 
                          stage = rep(paste0("GIA2"), times = GIA2A@nInd),
                          year = rep(year, times = GIA2A@nInd), 
                          pheno = temp$V1)
  
  length <- length(phenoM$pheno) + length(phenoGIA1$pheno) + length(phenoGIA2$pheno)
  if (year <= 20) {
    recordsA$pheno <- rbind(recordsA$pheno, phenoM, phenoGIA1, phenoGIA2)
  } else {
    recordsA$pheno <- rbind(recordsA$pheno[-(1:length),], 
                            phenoM, phenoGIA1, phenoGIA2)
  }
  
  ############################################################################
  # COLLECT INFORMATION FROM THREE STAGES FOR SPECIES B
  phenoM <- data.frame(id = PYTB@id, 
                       stage = rep(paste0("PYT"), times = PYTB@nInd),
                       year = rep(year, times = PYTB@nInd),
                       pheno = PYTB@pheno[,1])
  
  phenoGIA1 <- data.frame(id = GIA1B@id, 
                        stage = rep(paste0("GIA1"), times = GIA1B@nInd),
                        year = rep(year, times = GIA1B@nInd),
                        pheno = GIA1ICB$pheno)
  
  tmp <- aggregate(GIA2ICB$pheno ~ GIA2ICB$idA, FUN = mean)
  phenoGIA2 <- data.frame(id = GIA2B@id, 
                        stage = rep(paste0("GIA2"), times = GIA2B@nInd),
                        year = rep(year, times = GIA2B@nInd), 
                        pheno = tmp$V1)
  
  length <- length(phenoM$pheno) + length(phenoGIA1$pheno) + length(phenoGIA2$pheno)
  if (year <= 20) {
    recordsB$pheno <- rbind(recordsB$pheno, phenoM, phenoGIA1, phenoGIA2)
  } else {
    recordsB$pheno <- rbind(recordsB$pheno[-(1:length),], 
                            phenoM, phenoGIA1, phenoGIA2)
  }
  
  #----------------------------------------------------------------------------------------
  # Collect "startTrainPop" years of records for GRID BP scenarios
  #----------------------------------------------------------------------------------------
  #A grid 30x30 grid is simulated as a side activity and genotypes and intercrop 
  #phenotypes are collected.
  if (year >= startTrainPop & year <= 20) {
    #Choose the individuals from monocrop PYT based on their phenotypes
    GridA = selectInd(pop = PYTA, nInd = nHistGrid, use = "pheno", trait = 1, simParam = SPA)
    GridB = selectInd(pop = PYTB, nInd = nHistGrid, use = "pheno", trait = 1, simParam = SPB)
    #Collect their genotypes
    temp <- pullSnpGeno(pop = GridA, simParam = SPA)
    recordsSIA1$genoA <- rbind(recordsSIA1$genoA, temp)
    temp <- pullSnpGeno(pop = GridB, simParam = SPB)
    recordsSIA1$genoB <- rbind(recordsSIA1$genoB, temp)   
    #Create a crossing block 30 x 30 (which gives 900 crosses)
    GridAB = crossIC(speciesA = GridA, speciesB = GridB, 
                     varE = varE, reps = YTGIA1, traitA = 2, traitB = 2, pairPlan = "ALL")
    #Collect intercrop phenotypic records
    phenoSIA1 <- data.frame(idA = GridAB$idA,
                            idB = GridAB$idB,
                            year = rep(year, times = length(GridAB$pheno)),
                            rep = rep(1, times = length(GridAB$pheno)),
                            pheno = GridAB$pheno)
    recordsSIA1$pheno <- rbind(recordsSIA1$pheno, phenoSIA1)
  } 
}
