# Supplementary material for: Modeling Illustrates That Genomic Selection Provides New Opportunities for Intercrop Breeding
Source: Front Plant Sci. 2021 Feb 9;12:605172. doi: 10.3389/fpls.2021.605172 (PMC7902002; doi:10.3389/fpls.2021.605172)
Supplement: Supplementary file 2 [file Data_Sheet_2.zip › _IntercropSimulations_final/BIG/04/FillPipeline.R]

### Fillpipeline script
#The script asserts unique individuals to each stage of the conventional breeding progam 
#to initiate the burn-in phase 

for(year in 1:8){
  cat("FillPipeline year: ", year, "of 8\n")
  #-------------------------------------------------------------------------------------------
  # Monocrop step
  #-------------------------------------------------------------------------------------------
  if (year<8){
    #Year 1, Season 1: bi-parental crosses using sampling without replacement
    #Year 1, Season 2: induce haploids/anther culture (initially created  for per year cycling)
    F1A_2 <- randCross(pop = ParentsA, nCrosses = nCrossesA, simParam = SPA)
    F1B_2 <- randCross(pop = ParentsB, nCrosses = nCrossesB, simParam = SPB) 
  }
  if (year<7) {
    #Year2, Season 3: indentify DHs, double chromosomes, self
    #Year 2, Season 4: phenotypic assesment in the field and seed multiplication
    DHA_2 <- makeDH(pop = F1A_2, nDH = nDHA, simParam = SPA)
    DHA_2 <- setPheno(pop = DHA_2, varE = varE, reps = YTDH, simParam = SPA)
    DHB_2 <- makeDH(pop = F1B_2, nDH = nDHB, simParam = SPB)
    DHB_2 <- setPheno(pop = DHB_2, varE = varE, reps = YTDH, simParam = SPB)
  }
  if (year<6) {
    #Year 3: PYT stage
    #select the same number of individuals within each family
    PYTA <- selectWithinFam(pop = DHA_2, nInd = famMaxA, use = "pheno", simParam = SPA)
    if (nLinesPYTA %% 100 != 0) {
        selected <- selectWithinFam(pop = DHA_2, nInd = famMaxA, use = "pheno", simParam = SPA, returnPop = FALSE)
        add <- selectInd(DHA_2[-selected], nInd = 50, use = "pheno", simParam = SPA)
        PYTA <- c(PYTA,add)
    }
    PYTA <- setPheno(pop = PYTA, varE = varE, reps = YTPYT, simParam = SPA)
    
    PYTB <- selectWithinFam(pop = DHB_2, nInd = famMaxB, use = "pheno", simParam = SPB)
    if (nLinesPYTB %% 100 != 0) {
        selected <- selectWithinFam(pop = DHB_2, nInd = famMaxB, use = "pheno", simParam = SPB, returnPop = FALSE)
        add <- selectInd(DHB_2[-selected], nInd = 50, use = "pheno", simParam = SPB)
        PYTB <- c(PYTB,add)
    }
    PYTB <- setPheno(pop = PYTB, varE = varE, reps = YTPYT, simParam = SPB)
  }
  #-------------------------------------------------------------------------------------------
  # Intercrop step
  #-------------------------------------------------------------------------------------------
  if (year<5){
    #Year 4: General Intercropping Ability I. (GIA I.) stage
    ## Select individuals from the PYT stage based on their monocrop performance
    GIA1A = selectInd(pop = PYTA, nInd = nLinesGIA1, use = "pheno", trait = 1, simParam = SPA)
    GIA1B = selectInd(pop = PYTB, nInd = nLinesGIA1, use = "pheno", trait = 1, simParam = SPB)
    ## Intercrop testing of species A with one probe from species B
    GIA1ICA = crossIC(speciesA = GIA1A, speciesB = ProbeB1, 
                      varE = varE, reps = YTGIA1, traitA = 2, traitB = 2, pairPlan = "ALL")
    ## Intercrop testing of species B with one probe from species A
    GIA1ICB = crossIC(speciesA = GIA1B, speciesB = ProbeA1, 
                      varE = varE, reps = YTGIA1, traitA = 2, traitB = 2, pairPlan = "ALL")
  }
  if (year<4) {
    #Year 5: General Intercrop Ability II. (GIA II.) stage
    ## Select the best genotypes from intercrop GIA I. yield trial based on their 
    # intecrop  performance
    GIA2A = selectSpeciesIC(CrossIC = GIA1ICA, species = "A", nInd = nLinesGIA2, use = "pheno")
    GIA2B = selectSpeciesIC(CrossIC = GIA1ICB, species = "A", nInd = nLinesGIA2, use = "pheno")
    ## Intercrop testing of species A with three probes from B
    GIA2ICA = crossIC(speciesA = GIA2A, speciesB = ProbeB2, 
                      varE = varE, reps = YTGIA2, traitA = 2, traitB = 2, pairPlan = "ALL")
    ## Intercrop testing of species B with three probes form A
    GIA2ICB = crossIC(speciesA = GIA2B, speciesB = ProbeA2, 
                      varE = varE, reps = YTGIA2, traitA = 2, traitB = 2, pairPlan = "ALL")
  }
  if (year<3) {
    #Year 6: Specific Intercrop Ability I. (SIA I.) stage
    ## Select the best combining genotypes from the GIA II. stage based on their  
    # combined intercrop performance
    SIA1A = selectSpeciesIC(CrossIC = GIA2ICA, species = "A", nInd = nLinesSIA1, use = "pheno")
    SIA1B = selectSpeciesIC(CrossIC = GIA2ICB, species = "A", nInd = nLinesSIA1, use = "pheno")
    ## Intercrop testing in all possible combinations
    CombSIA1 = crossIC(speciesA = SIA1A, speciesB = SIA1B, 
                       varE = varE, reps = YTSIA1, traitA = 2, traitB = 2, pairPlan = "ALL")
    ## Select 5 best pairs
    SIA1 = selectCombIC(CrossIC = CombSIA1, nInd = nCombSIA, use = "pheno")
  }
  if (year<2) {
    #Year 7: Specific Intercrop Ability II. (SIA II.) stage
    ## Reset the phenotypes 
    CombSIA2 = rePhenoCrossIC(SIA1, varE = varE, reps = YTSIA2)
    ## Select the best performing combination/pair
    SIA2 = selectCombIC(CombSIA2, nInd = nLinesSIA2, use = "pheno")
    ## Select an individual from the best pair
    SIA2A = selectSpeciesIC(CrossIC = CombSIA2, species = "A", nInd = nLinesSIA2, use = "pheno")
    SIA2B = selectSpeciesIC(CrossIC = CombSIA2, species = "B", nInd = nLinesSIA2, use = "pheno")
  }
  if (year<1) {
    #Year 8: Release the combination
  }
}
