# Supplementary material for: Modeling Illustrates That Genomic Selection Provides New Opportunities for Intercrop Breeding
Source: Front Plant Sci. 2021 Feb 9;12:605172. doi: 10.3389/fpls.2021.605172 (PMC7902002; doi:10.3389/fpls.2021.605172)
Supplement: Supplementary file 2 [file Data_Sheet_2.zip › _IntercropSimulations_final/BIG/04/WriteRecordsGSGRID.R]

cat(" Writing Records \n")
# NOTE: Writing Records script collects training records from SIA1, SIA2 and AYT 
# with a sliding-window approach to prevent overloading the genomic selection model. 
# Once the burn-in period is over, a sliding-window process removes the oldest 
# records. The number of years retained is set with "limityear" in GlobalParameters.
# The script also assumes the same number of individuals from each species enters 
# into each stage.

## Remove one year of historical records after the burnin period
if (year %in% 21:(20+limityear)) {
  rmyear <- (year - limityear) #limityear defines the no. to remove
  idA <- unique(recordsSIA1$pheno$idA[recordsSIA1$pheno$year == rmyear])
  idB <- unique(recordsSIA1$pheno$idB[recordsSIA1$pheno$year == rmyear])
  recordsSIA1$genoA <- recordsSIA1$genoA[-match(idA,rownames(recordsSIA1$genoA)),]
  recordsSIA1$genoB <- recordsSIA1$genoB[-match(idB,rownames(recordsSIA1$genoB)),]
  recordsSIA1$pheno <- recordsSIA1$pheno[!(recordsSIA1$pheno$year == rmyear),]
}

if (year >= startTrainPop) {
  ##Collect genotype records from individuals in SIA I. stage (Grid)
  temp <- pullSnpGeno(pop = SIA1A, simParam = SPA)
  length <- SIA1A@nInd
  if (year <= (20+limityear)) { #before 20+limityear add records
    recordsSIA1$genoA <- rbind(recordsSIA1$genoA, temp)
  } else { #after 20+limityear start removing the oldest records
    recordsSIA1$genoA <- rbind(recordsSIA1$genoA[-(1:length),], temp)
  }
  temp <- pullSnpGeno(pop = SIA1B, simParam = SPB)
  length <- SIA1B@nInd
  if (year <= (20+limityear)) {
    recordsSIA1$genoB <- rbind(recordsSIA1$genoB, temp)   
  } else {
    recordsSIA1$genoB <- rbind(recordsSIA1$genoB[-(1:length),], temp)
  }
  
  #Collect intercrop phenotypic records from individuals in Grid stage
  #Sample a portion of combinations for field testing from all possible combinations
  take <- sample(x = (1:(nLinesSIA1*nLinesSIA1)), size = (nLinesSIA1.field*nLinesSIA1.field), replace = FALSE)
  phenoSIA1 <- data.frame(idA = CombSIA1$idA[take],
                          idB = CombSIA1$idB[take],
                          year = rep(year, times = length(take)),
                          rep = rep(YTSIA1, times = length(take)),
                          pheno = CombSIA1$pheno[take])
  length <- length(phenoSIA1$pheno)
  if (year <= (20+limityear)) {
    recordsSIA1$pheno <- rbind(recordsSIA1$pheno, phenoSIA1)
  } else {
    recordsSIA1$pheno <- rbind(recordsSIA1$pheno[-(1:length),], phenoSIA1)
  }
  rm(phenoSIA1)
  
  ##Collect intercrop phenotypic records for individuals in SIA II. stage
  phenoSIA2 <- data.frame(idA = CombSIA2$idA,
                          idB = CombSIA2$idB,
                          year = rep(year, times = length(CombSIA2$idA)),
                          rep = rep(YTSIA2, times = length(CombSIA2$idA)),
                          pheno = CombSIA2$pheno)
  length <- length(phenoSIA2$pheno)
  if (year <= (20+limityear)) {
    recordsSIA2 <- rbind(recordsSIA2, phenoSIA2) 
  } else {
    recordsSIA2 <- rbind(recordsSIA2[-(1:length),], phenoSIA2)
  }
  rm(phenoSIA2)
  
  ##Collect intercrop phenotypic records for individuals in AYT stage
  phenoAYT <- data.frame(idA = CombAYT$idA,
                         idB = CombAYT$idB,
                         year = rep(year, times = length(CombAYT$idA)),
                         rep = rep(YTAYT, times = length(CombAYT$idA)),
                         pheno = CombAYT$pheno)
  length <- length(phenoAYT$pheno)
  if (year <= (20+limityear)) {
    recordsAYT <- rbind(recordsAYT, phenoAYT) 
  } else {
    recordsAYT <- rbind(recordsAYT[-(1:length),], phenoAYT)
  }
  rm(phenoAYT)
}
