# Supplementary material for: Modeling Illustrates That Genomic Selection Provides New Opportunities for Intercrop Breeding
Source: Front Plant Sci. 2021 Feb 9;12:605172. doi: 10.3389/fpls.2021.605172 (PMC7902002; doi:10.3389/fpls.2021.605172)
Supplement: Supplementary file 2 [file Data_Sheet_2.zip › _IntercropSimulations_final/BIG/04/AdvanceSeasonGSGRID.R]

cat(" Advancing Season...\n")
#Advance stages in a breeding program by year
############################################################################################
#Script works backwards through the pipeline to avoid copying data
#Scrip works for GSGrid program with transition from burn-in phase in year 21
#Individuals in GRID stage are advanced based on their intercrop performance EBVs
#New parents from DH stage are selected based on their intercrop EBVs within this scrip (year)

#Year 6
#-------------------------------------------------------------------------------------------
#Release the combination

#Year 5: Advanced Yield Trial (AYT) stage
#-------------------------------------------------------------------------------------------
## Replicated field trials with the best combinations
# In year 21, transition SIA1 individuals from Burn-in to AYT stage
if (year == 21) {
  CombAYT = selectCombIC(CrossIC = CombSIA1, nInd = nCombSIA2, use = "pheno")
  CombAYT = rePhenoCrossIC(CrossIC = CombAYT, varE = varE, reps = YTAYT)
} else {
  CombAYT = rePhenoCrossIC(SIA2, varE = varE, reps = YTAYT)
}
## Select the best performing combination
AYT = selectCombIC(CrossIC = CombAYT, nInd = nCombAYT, use = "pheno")
## Select an individual from the best combination
AYTA = selectSpeciesIC(CrossIC = AYT, species = "A", nInd = 1, use = "pheno")
AYTB = selectSpeciesIC(CrossIC = AYT, species = "B", nInd = 1, use = "pheno")

#Year 4: Specific Intercrop Ability II. (SIA II.) stage
#-------------------------------------------------------------------------------------------
## Replicated field trials with selected combinations
# In year 21, transition GIA2 combs from Burn-in to SIA2 stage with intermediate grid step
if (year == 21) { 
  SIA2A = selectSpeciesIC(CrossIC = GIA1ICA, species = "A", nInd = nLinesSIA2, use = "pheno")
  SIA2B = selectSpeciesIC(CrossIC = GIA1ICB, species = "A", nInd = nLinesSIA2, use = "pheno") 
  CombSIA2 = crossIC(speciesA = SIA2A, speciesB = SIA2B, 
                     varE = varE, reps = YTSIA2, traitA = 2, traitB = 2, pairPlan = "ALL")
  CombSIA2 = selectCombIC(CrossIC = CombSIA2, nInd = nCombSIA1, use = "pheno")
  CombSIA2 = rePhenoCrossIC(CrossIC = CombSIA2, varE = varE, reps = YTSIA2)
  # Select best combinations to advance to AYT
  SIA2 = selectCombIC(CrossIC = CombSIA2, nInd = nCombSIA2, use = "pheno") 
} else {
  CombSIA2 = rePhenoCrossIC(CrossIC = SIA1, varE = varE, reps = YTSIA2)
  # Select best combinations to advance to AYT
  SIA2 = selectCombIC(CrossIC = CombSIA2, nInd = nCombSIA2, use = "pheno")
}

#Year 3: Grid stage 
#-------------------------------------------------------------------------------------------
## Select DHs individuals based on their visual appearance (heritability = 0.1)
# Grid program uses nomenclature of SIA1 stage just to avoid changes in the simulation 
# In year 21, transition DH individuals from Burn-in to SIA1 stage
M <- as.matrix(pullSnpGeno(DHA_2, simParam = SPA))
DHA_2@ebv <- M %*% as.matrix(gsModelGrid[,1])
accDHA[year] <- cor(DHA_2@gv[,2],DHA_2@ebv) #report accuracies in DH stage
if (year == 21) { #in year 21, there are still have 100 families
  if ((nLinesSIA1/nCrossesA) %% 1 == 0) {
    swf <- floor(nLinesSIA1/nCrossesA)
    SIA1A <- selectWithinFam(pop = DHA_2, nInd = swf, use = "ebv", simParam = SPA)
  } else {
    swf <- floor(nLinesSIA1/nCrossesA)
    SIA1A <- selectWithinFam(pop = DHA_2, nInd = swf, use = "ebv", simParam = SPA)
    selected <- selectWithinFam(pop = DHA_2, nInd = swf, use = "ebv", simParam = SPA, returnPop = FALSE)
    add <- selectInd(DHA_2[-selected], nInd = (nLinesSIA1-(swf*nCrossesA)), use = "ebv", simParam = SPA)
    SIA1A <- c(SIA1A,add)
  }
} else { #once maximum avoidance is implemented (nCross = nParents/2)
  if ((nLinesSIA1/nCross) %% 1 == 0) {
    swf <- floor(nLinesSIA1/nCross)
    SIA1A <- selectWithinFam(pop = DHA_2, nInd = swf, use = "ebv", simParam = SPA)
  } else {
    swf <- floor(nLinesSIA1/nCross)
    SIA1A <- selectWithinFam(pop = DHA_2, nInd = swf, use = "ebv", simParam = SPA)
    selected <- selectWithinFam(pop = DHA_2, nInd = swf, use = "ebv", simParam = SPA, returnPop = FALSE)
    add <- selectInd(DHA_2[-selected], nInd = (nLinesSIA1-(swf*nCross)), use = "ebv", simParam = SPA)
    SIA1A <- c(SIA1A,add)
  }
}

M <- as.matrix(pullSnpGeno(DHB_2, simParam = SPB))
DHB_2@ebv <- M %*% as.matrix(gsModelGrid[,2])
accDHB[year] = cor(DHB_2@gv[,2],DHB_2@ebv) #report accuracies in DH stage
if (year == 21) { #in year 21, there are still have 100 families
  if ((nLinesSIA1/nCrossesB) %% 1 == 0) {
    swf <- floor(nLinesSIA1/nCrossesB)
    SIA1B <- selectWithinFam(pop = DHB_2, nInd = swf, use = "ebv", simParam = SPB)
  } else {
    swf <- floor(nLinesSIA1/nCrossesB)
    SIA1B <- selectWithinFam(pop = DHB_2, nInd = swf, use = "ebv", simParam = SPB)
    selected <- selectWithinFam(pop = DHB_2, nInd = swf, use = "ebv", simParam = SPB, returnPop = FALSE)
    add <- selectInd(DHB_2[-selected], nInd = (nLinesSIA1-(swf*nCrossesB)), use = "ebv", simParam = SPB)
    SIA1B <- c(SIA1B,add)
  }
} else { #once maximum avoidance is implemented (nCross = nParents/2)
  if ((nLinesSIA1/nCross) %% 1 == 0) {
    swf <- floor(nLinesSIA1/nCross)
    SIA1B <- selectWithinFam(pop = DHB_2, nInd = swf, use = "ebv", simParam = SPB)
  } else {
    swf <- floor(nLinesSIA1/nCross)
    SIA1B <- selectWithinFam(pop = DHB_2, nInd = swf, use = "ebv", simParam = SPB)
    selected <- selectWithinFam(pop = DHB_2, nInd = swf, use = "ebv", simParam = SPB, returnPop = FALSE)
    add <- selectInd(DHB_2[-selected], nInd = (nLinesSIA1-(swf*nCross)), use = "ebv", simParam = SPB)
    SIA1B <- c(SIA1B,add)
  }
}

## Intercrop testing in intercrop competition diallel (only one rep, therefore, the selection 
# accuracy is relatively low)
CombSIA1 = crossIC(speciesA = SIA1A, speciesB = SIA1B, 
                   varE = varE, reps = YTSIA1, traitA = 2, traitB = 2, pairPlan = "ALL")
## Select best pairs
CombSIA1$ebv <- ebvI(spA = SIA1A, spB = SIA1B) #calculate intercrop EBVs
  accGrid[year] = cor(CombSIA1$gv, CombSIA1$ebv) #report accuracies for intercrop GEBVs
SIA1 = selectCombIC(CrossIC = CombSIA1, nInd = nCombSIA1, use = "ebv")

#Year2, Season 3: indentify DHs, double chromosomes, self
#Year 2, Season 4: phenotypic assesment in the field and seed multiplication
#-------------------------------------------------------------------------------------------
DHA_2 <- makeDH(pop = F1A_2, nDH = nDHA, simParam = SPA)
DHA_2 <- setPheno(pop = DHA_2, varE = varE, reps = YTDH, simParam = SPA)
DHB_2 <- makeDH(pop = F1B_2, nDH = nDHB, simParam = SPB)
DHB_2 <- setPheno(pop = DHB_2, varE = varE, reps = YTDH, simParam = SPB)

#Year 1, Season 1: bi-parental crosses using sampling without replacement
#Year 1, Season 2: induce haploids/anther culture
#-------------------------------------------------------------------------------------------
##Update parents based on intercrop EBVs in population A
ParentsA <- DHA_2
M <- as.matrix(pullSnpGeno(ParentsA, simParam = SPA))
ParentsA@ebv <- M %*% as.matrix(gsModelGrid[,1])
if (year == 21) {
  ParentsA <- selectInd(pop = selectWithinFam(pop = ParentsA, nInd = 1, use = "ebv", simParam = SPA), 
                        nInd = nParents, use = "ebv", simParam = SPA)
  F1A_2 <- makeCross(pop = ParentsA, crossPlan = maxAvoidPlan(nParents,1), simParam = SPA)
} else {
  ParentsA <- selectWithinFam(pop = ParentsA, nInd = 2, use = "ebv", simParam = SPA)
  F1A_2 <- makeCross(pop = ParentsA, crossPlan = maxAvoidPlan(nParents,1), simParam = SPA)
}

##Update parents based on intercrop EBVs in population B
ParentsB <- DHB_2
M <- as.matrix(pullSnpGeno(ParentsB, simParam = SPB))
ParentsB@ebv <- M %*% as.matrix(gsModelGrid[,2])
if (year == 21) {
  ParentsB <- selectInd(pop = selectWithinFam(pop = ParentsB, nInd = 1, use = "ebv", simParam = SPB), 
                        nInd = nParents, use = "ebv", simParam = SPB)
  F1B_2 <- makeCross(pop = ParentsB, crossPlan = maxAvoidPlan(nParents,1), simParam = SPB)
} else {
  ParentsB <- selectWithinFam(pop = ParentsB, nInd = 2, use = "ebv", simParam = SPB)
  F1B_2 <- makeCross(pop = ParentsB, crossPlan = maxAvoidPlan(nParents,1), simParam = SPB)
}
