# Supplementary material for: Modeling Illustrates That Genomic Selection Provides New Opportunities for Intercrop Breeding
Source: Front Plant Sci. 2021 Feb 9;12:605172. doi: 10.3389/fpls.2021.605172 (PMC7902002; doi:10.3389/fpls.2021.605172)
Supplement: Supplementary file 2 [file Data_Sheet_2.zip › _IntercropSimulations_final/BIG/04/CreateParentsB.R]

## Generate initial haplotypes for species B
##############################################################################################
FOUNDERPOPB = runMacs(nInd = nParentsB,
                      nChr = nChr,
                      segSites = maxQtl + maxSnp,
                      inbred = TRUE,
                      species = "WHEAT")

SPB = SimParam$new(founderPop = FOUNDERPOPA)
SPB$restrSegSites(minQtlPerChr = maxQtl,
                  minSnpPerChr = maxSnp)

#Add a trait with a specified genetic correlation 
SPB$addTraitA(nQtlPerChr = maxQtl,
              mean = initMeanG, 
              var = initVarG,
              corA = geneticCor)

SPB$addSnpChip(nSnpPerChr = maxSnp)

#Create a population B
speciesB <- newPop(rawPop = FOUNDERPOPB, simParam = SPB)
ParentsB = speciesB

#Select probes based on their intercrop genetic value which will be used in the first 
#year of burn-in
ProbeB <- selectInd(pop = speciesB, nInd = nProbes, 
                    trait = 2, use="gv", simParam = SPB) #trait 2 represents intercrop yield
#Set initial probe varieties
ProbeB1 <- ProbeB[1:nProbe1,]
ProbeB2 <- ProbeB[-(1:nProbe1),]
