# Supplementary material for: Modeling Illustrates That Genomic Selection Provides New Opportunities for Intercrop Breeding
Source: Front Plant Sci. 2021 Feb 9;12:605172. doi: 10.3389/fpls.2021.605172 (PMC7902002; doi:10.3389/fpls.2021.605172)
Supplement: Supplementary file 2 [file Data_Sheet_2.zip › _IntercropSimulations_final/BIG/04/Functions.R]

# FUNCTIONS SCRIPT
#Script contains all necessary functions required for the simulations to run

### INTERCROP FUNCTIONS ######################################################################
##############################################################################################
#Function 1: Creates an intercropping trial
#speciesA and speciesB are populations
#varE and reps are for phenotypic accuracy
#traitA and traitB are indicators for which trait is evaluated in 
#the intercropping trial (i.e. trait 1 is monocropping and trait 2 intercropping)
#pairPlan is either "ALL" for all possible combination or specific 
#combination, in which case it is a matrix similar to crossPlan in makeCross
crossIC = function(speciesA, speciesB, varE, reps, traitA=2,
                   traitB=2, pairPlan="ALL"){
  output = list(speciesA=speciesA,
                speciesB=speciesB,
                idA=NULL,
                idB=NULL,
                gv=NULL,
                pheno=NULL,
                ebv=NULL)
  pairPlan = toupper(pairPlan) #upper case "ALL"
  if(pairPlan=="ALL"){ #prepare all combinations design matrix
    pairPlan = cbind(rep(1:speciesA@nInd,each=speciesB@nInd),
                     rep(1:speciesB@nInd,speciesA@nInd))
  }
  output$idA = speciesA@id[pairPlan[,1]] #fill the design matrix with names of genotypes
  output$idB = speciesB@id[pairPlan[,2]]
  output$gv = matrix(speciesA@gv[pairPlan[,1],traitA]+ #calculate intercrop genetic value 
                       speciesB@gv[pairPlan[,2],traitB])/2 #intercrop gvI = (gvA + gv2)/2
  output$pheno = output$gv + matrix(rnorm(nrow(output$gv), #calculate intercrop phenotype phenoI
                                          sd=sqrt(varE/reps))) # phenoI = gvI + rnorm
  class(output) = "CrossIC"
  return(output)
}

rePhenoCrossIC = function(CrossIC, varE, reps){ #repeat the upper process
  stopifnot(class(CrossIC)=="CrossIC")
  CrossIC$pheno = CrossIC$gv + matrix(rnorm(nrow(CrossIC$gv),
                                            sd=sqrt(varE/reps)))
  return(CrossIC)
}

#Function 2: Selects the best intercropping combinations
# use= "gv", "pheno", or "ebv"
selectCombIC = function(CrossIC,nInd,use="pheno"){
  stopifnot(class(CrossIC)=="CrossIC")
  use = toupper(use)
  if(use=="PHENO"){
    y = CrossIC$pheno
  }else if(use=="GV"){
    y = CrossIC$gv
  }else if(use=="EBV"){
    y = CrossIC$ebv
  }else{
    stop(paste0("use=",use," is not a valid option"))
  }
  ind = order(y,decreasing=TRUE)[1:nInd] #pull out the individuals with the highest phenotypic value
  if(!is.null(CrossIC$ebv)){
    CrossIC$ebv = CrossIC$ebv[ind,,drop=F]
  }
  CrossIC$gv = CrossIC$gv[ind,,drop=F]
  CrossIC$pheno = CrossIC$pheno[ind,,drop=F]
  CrossIC$idA = CrossIC$idA[ind]
  CrossIC$idB = CrossIC$idB[ind]
  
  return(CrossIC)
}

#Function 3: Intercropping version of calcGCA
intercropGCA = function(CrossIC,use="pheno"){
  stopifnot(class(CrossIC)=="CrossIC")
  if(use=="pheno"){
    y = CrossIC$pheno
  }else if(use=="gv"){
    y = CrossIC$gv
  }else if(use=="ebv"){
    y = CrossIC$ebv
  }else{
    stop(paste0("use=",use," is not a valid option"))
  }
  idA = factor(CrossIC$idA,levels=unique(CrossIC$idA))
  idB = factor(CrossIC$idB,levels=unique(CrossIC$idB))
  sca = paste(as.character(idA),as.character(idB),sep="_")
  sca = factor(sca,levels=unique(sca))
  # GCA_A
  if(length(unique(idA))==1){
    GCA_A = matrix(colMeans(y),nrow=1)
  }else{
    if(length(unique(idB))==1){
      GCA_A = y
    }else{
      X = model.matrix(~idA+idB-1,contrasts=list(idB="contr.sum"))
      GCA_A = AlphaSimR:::calcCoef(X,y)[1:length(unique(idA)),,drop=FALSE]
    }
  }
  GCA_A = data.frame(as.character(unique(idA)),
                     GCA_A,stringsAsFactors=FALSE)
  names(GCA_A) = c("id","Trait")
  # GCA_B
  if(length(unique(idB))==1){
    GCA_B = matrix(colMeans(y),nrow=1)
  }else{
    if(length(unique(idA))==1){
      GCA_B = y
    }else{
      X = model.matrix(~idB+idA-1,contrasts=list(idA="contr.sum"))
      GCA_B = AlphaSimR:::calcCoef(X,y)[1:length(unique(idB)),,drop=FALSE]
    }
  }
  GCA_B = data.frame(as.character(unique(idB)),
                     GCA_B,stringsAsFactors=FALSE)
  names(GCA_B) = c("id","Trait")
  # SCA
  if(length(unique(sca))==1){
    SCA = y
  }else{
    X = model.matrix(~sca-1)
    SCA = AlphaSimR:::calcCoef(X,y)
  }
  SCA = data.frame(as.character(unique(sca)),
                   SCA,stringsAsFactors=FALSE)
  names(SCA) = c("id","Trait")
  return(list(GCA_A=GCA_A,
              GCA_B=GCA_B,
              SCA=SCA))
  
  return(CrossIC)
}

#Function 4: Select individuals with best IC performance
# species= "A" or "B"
# use= "gv", "pheno", or "ebv"
# nInd is a number or "all
selectSpeciesIC = function(CrossIC, species, nInd="all", use="pheno"){
  stopifnot(class(CrossIC)=="CrossIC")
  GCA = intercropGCA(CrossIC = CrossIC,use=use)
  species = toupper(species)
  if(species=="A"){
    if(nInd=="all"){
      return(CrossIC$speciesA[as.character(GCA$GCA_A$id)])
    }else{
      ind = order(GCA$GCA_A$Trait,decreasing=TRUE)[1:nInd]
      ind = as.character(GCA$GCA_A$id)[ind]
      return(CrossIC$speciesA[ind])
    }
  }else if(species=="B"){
    if(nInd=="all"){
      return(CrossIC$speciesB[as.character(GCA$GCA_B$id)])
    }else{
      ind = order(GCA$GCA_B$Trait,decreasing=TRUE)[1:nInd]
      ind = as.character(GCA$GCA_B$id)[ind]
      return(CrossIC$speciesB[ind])
    }
  }else{
    stop(paste0("species=",species," is not a valid option"))
  }
}

### GENOMIC SELECTION MODEL FUNCTIONS ########################################################
##############################################################################################
#----------------------------------------------------------------------------------------
# Intercrop GS AlphaMME model with given variance components
#----------------------------------------------------------------------------------------
# Solves mixed with "known" random effects
# Note that my assumed random effect variances may be slightly off, 
# but you should still get reasonable predictions
# REQUIRES THE "Matrix" PACKAGE
GS_intercrop2 = function(DATA,
                         reps=c(4,4,8*3), #Number of reps times probes
                         simParam){ #Specific to species
  
  ##Copied from old function (assuming it was done correctly)
  #Assumes the third stage has the smallest error variance
  pheno = DATA$pheno
  pheno$id = as.character(pheno$id)
  pheno$stage = as.integer(as.factor(pheno$stage))
  geno = DATA$geno
  #Removed ungenotyped lines
  pheno = pheno[!is.na(match(pheno$id,rownames(geno))),]
  id = pheno$id
  stage = pheno$stage
  year = pheno$year
  y = as.matrix(rep(1,nrow(pheno)),ncol=1)
  trait1 = (stage==1L) #filter for each stage
  trait2 = (stage==2L)
  trait3 = (stage==3L)
  #Create unique year values
  #Code will break if there are more than 100 years
  x = rep(0L,length(y))
  x[trait1] = year[trait1]
  x[trait2] = year[trait2]+100 
  x[trait3] = year[trait3]+10000
  if(any(x==0L)){
    stop("Unexpected error, check if input data matches assumptions")
  }
  x = as.factor(x)
  
  #Solve multivariate model via direct inversion using known variance components
  #bases on Henderson's equations for BLUE and BLUP calculation
  X = model.matrix(~x-1)
  
  #Pull out additive effects
  a = cbind(simParam$traits[[1]]@addEff, 
            simParam$traits[[2]]@addEff) 
  #calculate variance of additive genetic effects
  Vu = popVar(a)*(nrow(a)/simParam$snpChips[[1]]@nLoci) 
  #assign maker variance and covariance to all markers for both traits
  G = kronecker(Vu,Diagonal(n=simParam$snpChips[[1]]@nLoci)) 
  #Marker matrix
  M1 = M2 = matrix(0,nrow=length(y),ncol=ncol(DATA$geno))
  M1[trait1,] = DATA$geno[match(id[trait1],rownames(DATA$geno)),]
  M2[trait2,] = DATA$geno[match(id[trait2],rownames(DATA$geno)),]
  M2[trait3,] = DATA$geno[match(id[trait3],rownames(DATA$geno)),]
  Z = cbind(M1,M2) 
  #Matrix of residual variances adjusted for number of field replications 
  R = rep(1,nrow(pheno))
  R[trait1] = varE[1]/reps[1] 
  R[trait2] = varE[2]/reps[2]
  R[trait3] = varE[2]/reps[3]
  R = Diagonal(x=R) 
  
  y = matrix(pheno$pheno) #pheno vector
  
  V = Z%*%G%*%t(Z) + R #pheno covariance
  Vinv = solve(V)
  BLUE = solve(t(X)%*%Vinv%*%X, t(X)%*%Vinv%*%y) #need to calculate BLUEs to obtain BLUPs
  BLUP = G%*%t(Z)%*%Vinv%*%(y - X%*%BLUE)
  return(matrix(BLUP,ncol=2))
}

#----------------------------------------------------------------------------------------
# Grid GS model with given variance components
#----------------------------------------------------------------------------------------
GS_grid2 = function(DATA1, DATA2, DATA3, Year, simParam1, simParam2){
  #Restructure the input dataframe DATA1 (from SIA1 stage)
  data1 <- as.data.frame(DATA1$pheno) 
  data2 <- as.data.frame(DATA2) 
  data3 <- as.data.frame(DATA3)
  pheno = rbind(data1, data2, data3)
  genoA = DATA1$genoA
  genoB = DATA1$genoB
  #Remove ungenotyped indviduals
  pheno = pheno[!is.na(match(pheno$idA, rownames(genoA))),]
  pheno = pheno[!is.na(match(pheno$idB, rownames(genoB))),]
  idA = as.character(pheno$idA)
  idB = as.character(pheno$idB)
  #Solve univariate model with two random effects via direct inversion using known variance components
  #bases on Henderson's equations for BLUE and BLUP calculation
  #create model matrix for year 
  year = as.factor(pheno$year)
  if (nlevels(year) == 1) {
    X = as.matrix(rep(1, times = length(year)))
  } else {
    X = model.matrix(~ year - 1)
  }
  #pheno vector
  y = as.matrix(pheno$pheno)
  #pull additive effects
  a1 = as.matrix(simParam1$traits[[2]]@addEff)
  a2 = as.matrix(simParam2$traits[[2]]@addEff)
  #covariance matrix (cov2cor(Vu)); genetic variance component
  Vu1 = popVar(a1)/simParam1$snpChips[[1]]@nLoci
  Vu2 = popVar(a2)/simParam2$snpChips[[1]]@nLoci
  #create marker matrices for both species
  M1 = M2 = matrix(0, nrow = length(y), ncol = ncol(genoA))
  M1 = genoA[match(idA, rownames(genoA)),]
  M2 = genoB[match(idB, rownames(genoB)),]
  #marker var-cov matrix (I*Vu)
  G1 = kronecker(Vu1, Diagonal(n = simParam1$snpChips[[1]]@nLoci)) 
  G2 = kronecker(Vu2, Diagonal(n = simParam2$snpChips[[1]]@nLoci)) 
  #create matrix of residuals adjusted for the number of replicates
  rep = pheno$rep
  R = varE[2]/rep
  R = Diagonal(x = R)
  #solve mixed model equations
  V = M1%*%G1%*%t(M1) + M2%*%G2%*%t(M2) + R
  Vinv = solve(V)
  BLUE = solve(a = t(X)%*%Vinv%*%X, b = t(X)%*%Vinv%*%y)
  BLUP1 = G1%*%t(M1)%*%Vinv%*%(y - X%*%BLUE)
  BLUP2 = G2%*%t(M2)%*%Vinv%*%(y - X%*%BLUE)
  u = cbind(BLUP1, BLUP2)
  return(u)
}

#----------------------------------------------------------------------------------------
# Calculate Predicted Intercrop EBVs 
#----------------------------------------------------------------------------------------
ebvI <- function (spA, spB) {
  idA = rep(spA@id, each = spB@nInd)
  idB = rep(spB@id, times = spA@nInd)
  A = spA@ebv[match(idA, spA@id),]
  B = spB@ebv[match(idB, spB@id),]
  ebvI = as.matrix((A + B)/2, drop=F)
  return(ebvI)
}

#----------------------------------------------------------------------------------------
# Maximum avoidance scheme
#----------------------------------------------------------------------------------------
maxAvoidPlan = function(nInd,nProgeny=2L){
  crossPlan = matrix(1:nInd,ncol=2,byrow=TRUE)
  tmp = c(seq(1,nInd,by=2),
          seq(2,nInd,by=2))
  crossPlan = cbind(rep(tmp[crossPlan[,1]], 
                        each=nProgeny),
                    rep(tmp[crossPlan[,2]], 
                        each=nProgeny))
  return(crossPlan)
}
