# Supplementary material for: Modeling Illustrates That Genomic Selection Provides New Opportunities for Intercrop Breeding
Source: Front Plant Sci. 2021 Feb 9;12:605172. doi: 10.3389/fpls.2021.605172 (PMC7902002; doi:10.3389/fpls.2021.605172)
Supplement: Supplementary file 2 [file Data_Sheet_2.zip › _IntercropSimulations_final/BIG/04/UpdateProbes.R]

cat(" Update probes\n")
#NOTE: Update probes every year from the SIA1 stage.
#These individuals represent good performing and well-combining genotypes.

### Select overall best combining genotypes from SIA1 stage to become probes
ProbeA <- selectSpeciesIC(CrossIC = GIA1ICA, species = "A", nInd = nProbes, use = "pheno")
ProbeB <- selectSpeciesIC(CrossIC = GIA1ICB, species = "A", nInd = nProbes, use = "pheno")

# Select one probe for GIA1 stage
ProbeA1 <- ProbeA[1:nProbe1,]
ProbeB1 <- ProbeB[1:nProbe1,]
  
# Select three probes for GIA2 stage  
ProbeA2 <- ProbeA[-(1:nProbe1),]
ProbeB2 <- ProbeB[-(1:nProbe1),]
