# Supplementary material for: Modeling Illustrates That Genomic Selection Provides New Opportunities for Intercrop Breeding
Source: Front Plant Sci. 2021 Feb 9;12:605172. doi: 10.3389/fpls.2021.605172 (PMC7902002; doi:10.3389/fpls.2021.605172)
Supplement: Supplementary file 2 [file Data_Sheet_2.zip › _IntercropSimulations_final/BIG/04/ReportResultsGSGRID.R]

cat(" Reporting Results...\n")

# NOTE: The script records the summary data for each breeding program scenario

#----------------------------------------------------------------------------------------
# Track BP progress
#----------------------------------------------------------------------------------------
#Report mean genetic progress of parents and probes
ParAMean[year,] <- meanG(ParentsA)
ParAVar[year,] <- diag(varG(ParentsA))
ParBMean[year,] <- meanG(ParentsB)
ParBVar[year,] <- diag(varG(ParentsB))

#Mean and variance of genetic values in DH stage
DHMeanA[year,] <- meanG(DHA_2)
DHVarA[year,] <- diag(varG(DHA_2))

DHMeanB[year,] <- meanG(DHB_2)
DHVarB[year,] <- diag(varG(DHB_2))

#Mean and variance of intercrop genetic values in SIA I. (from 1600 individuals)
SIA1Mean[year] <- mean(CombSIA1$gv)

#Mean and variance of intercrop genetic values in AYT but reported as SIA II. for the sake of 
#comparison with M/I scenarios (from 10 individuals)
SIA2Mean[year] <- mean(CombSIA2$gv)

#Performance of the final variety in AYT
AYTMean[year] <- mean(AYT$gv)

#Proportion contributed by species A and species B
pairPlan = cbind(rep(1:SIA1A@nInd,each = SIA1B@nInd),
                 rep(1:SIA1B@nInd,times = SIA1A@nInd))
Contribution[year] = mean(SIA1A@gv[pairPlan[,1],2]/
                              matrix(SIA1A@gv[pairPlan[,1],2]+SIA1B@gv[pairPlan[,2],2]))

#----------------------------------------------------------------------------------------
#Report accuracies of genomic prediction cor(gv,ebv)
#----------------------------------------------------------------------------------------
#All GS correlations are already recorded in AdvanceSeason script

#----------------------------------------------------------------------------------------
#Report the change of genetic correlation over years
#----------------------------------------------------------------------------------------
CorA[year] <- cor(DHA_2@gv[,1], DHA_2@gv[,2])
CorB[year] <- cor(DHB_2@gv[,1], DHB_2@gv[,2])
