# Supplementary material for: Modeling Illustrates That Genomic Selection Provides New Opportunities for Intercrop Breeding
Source: Front Plant Sci. 2021 Feb 9;12:605172. doi: 10.3389/fpls.2021.605172 (PMC7902002; doi:10.3389/fpls.2021.605172)
Supplement: Supplementary file 2 [file Data_Sheet_2.zip › _IntercropSimulations_final/BIG/04/CreateParentsA.R]

## Generate initial haplotypes for species A
##############################################################################################
FOUNDERPOPA = runMacs(nInd = nParentsA,
                      nChr = nChr,
                      segSites = maxQtl + maxSnp,
                      inbred = TRUE,
                      species = "WHEAT")

SPA = SimParam$new(founderPop = FOUNDERPOPA)
SPA$restrSegSites(minQtlPerChr = maxQtl,
                  minSnpPerChr = maxSnp)

#Add a trait with a specified genetic correlation 
SPA$addTraitA(nQtlPerChr = maxQtl,
              mean = initMeanG, 
              var = initVarG,
              corA = geneticCor)

SPA$addSnpChip(nSnpPerChr = maxSnp)

#Create population A
speciesA <- newPop(rawPop = FOUNDERPOPA, simParam = SPA)
ParentsA = speciesA

#Select probes based on their intercrop genetic value which will be used in the first 
#year of burn-in
ProbeA <- selectInd(pop = speciesA, nInd = nProbes, 
                    trait = 2, use="gv", simParam = SPA) #trait 2 represents intercrop yield
#Set initial probe varieties
ProbeA1 <- ProbeA[1:nProbe1,]
ProbeA2 <- ProbeA[-(1:nProbe1),]
