# Supplementary material for: Modeling Illustrates That Genomic Selection Provides New Opportunities for Intercrop Breeding
Source: Front Plant Sci. 2021 Feb 9;12:605172. doi: 10.3389/fpls.2021.605172 (PMC7902002; doi:10.3389/fpls.2021.605172)
Supplement: Supplementary file 2 [file Data_Sheet_2.zip › _IntercropSimulations_final/BIG/04/UpdateParentsCONVGS.R]

cat(" Update parents\n")
# Genomic selection approach of parent recycling for Conv BP with GS (ConvGS).
# The number of parents in the crossing block is 40. 
# New 10 individuals are selected based on their intercrop EBVs 
# and replace 10 oldest parents.

## Update parents with 10 improved genotypes in population A
M <- as.matrix(pullSnpGeno(GIA1ICA$speciesA, simParam = SPA))
GIA1ICA$ebv <- M %*% as.matrix(gsModelA[,2])
ParGIA1 <- selectSpeciesIC(CrossIC = GIA1ICA, species = "A", nInd = 20, use = "ebv")
ParentsA <- c(ParentsA[21:nParents], ParGIA1)

## Update parents with 10 improved genotypes in population B
M <- as.matrix(pullSnpGeno(GIA1ICB$speciesA, simParam = SPB))
GIA1ICB$ebv <- M %*% as.matrix(gsModelB[,2]) 
ParGIA1 <- selectSpeciesIC(CrossIC = GIA1ICB, species = "A", nInd = 20, use = "ebv")
ParentsB <- c(ParentsB[21:nParents], ParGIA1)
