# Supplementary material for: Modeling Illustrates That Genomic Selection Provides New Opportunities for Intercrop Breeding
Source: Front Plant Sci. 2021 Feb 9;12:605172. doi: 10.3389/fpls.2021.605172 (PMC7902002; doi:10.3389/fpls.2021.605172)
Supplement: Supplementary file 2 [file Data_Sheet_2.zip › _IntercropSimulations_final/BIG/04/AdvanceSeasonGSPYT.R]

cat(" Advancing Season\n")
#Advance stages in a breeding program by year
############################################################################################
#Script works backwards through the pipeline to avoid copying data
#Breeding program with genomic selection based on monocrop and intercrop records
#Individuals in the PYT stage are advanced to GIA1 stage based on their intercrop EBVs
#Individuals in the GIA1 stage are advanced to GIA2 stage based on their intercrop EBVs
#New parents from PYT stage are selected based on their intercrop EBVs within this scrip (year)

#Year 8
#-------------------------------------------------------------------------------------------
#Release the combination

#Year 7: Specific Intercrop Ability II. (SIA II.) stage
#-------------------------------------------------------------------------------------------
## Reset the phenotypes 
CombSIA2 = rePhenoCrossIC(SIA1, varE = varE, reps = YTSIA2)
## Select the best performing combination/pair
SIA2 = selectCombIC(CombSIA2, nInd = nLinesSIA2, use = "pheno")
## Select an individual from the best pair
SIA2A = selectSpeciesIC(CrossIC = CombSIA2, species = "A", nInd = nLinesSIA2, use = "pheno")
SIA2B = selectSpeciesIC(CrossIC = CombSIA2, species = "B", nInd = nLinesSIA2, use = "pheno")

#Year 6: Specific Intercrop Ability I. (SIA I.) stage
#-------------------------------------------------------------------------------------------
## Select the best combining genotypes from the GIA II. stage based on their  
# combined intercrop phenotype
SIA1A = selectSpeciesIC(CrossIC = GIA2ICA, species = "A", nInd = nLinesSIA1, use = "pheno")
SIA1B = selectSpeciesIC(CrossIC = GIA2ICB, species = "A", nInd = nLinesSIA1, use = "pheno")
## Intercrop testing in intercrop competition diallel 
CombSIA1 = crossIC(speciesA = SIA1A, speciesB = SIA1B, 
                   varE = varE, reps = YTSIA1, traitA = 2, traitB = 2, pairPlan = "ALL")
## Select 5 best pairs
SIA1 = selectCombIC(CrossIC = CombSIA1, nInd = nCombSIA, use = "pheno")

#Year 5: General Intercrop Ability II. (GIA II.) stage
#-------------------------------------------------------------------------------------------
## Select the best genotypes from intercrop GIA I. yield trial based on their 
# intecrop estimated breeding values
## Sp A
M <- as.matrix(pullSnpGeno(GIA1ICA$speciesA, simParam = SPA))
GIA1ICA$ebv <- M %*% as.matrix(gsModelA)
  accGIA1A[year] = cor(GIA1ICA$gv,GIA1ICA$ebv[,2]) #report intercrop GS accuracies with a probe
GIA2A = selectSpeciesIC(CrossIC = GIA1ICA, species = "A", nInd = nLinesGIA2, use = "ebv")
## Sp B
M <- as.matrix(pullSnpGeno(GIA1ICB$speciesA, simParam = SPB))
GIA1ICB$ebv <- M %*% as.matrix(gsModelB)  
  accGIA1B[year] = cor(GIA1ICB$gv,GIA1ICB$ebv[,2]) #report intercrop GS accuracies with a probe
GIA2B = selectSpeciesIC(CrossIC = GIA1ICB, species = "A", nInd = nLinesGIA2, use = "ebv")
## Intercrop testing of species A with three probes from B
GIA2ICA = crossIC(speciesA = GIA2A, speciesB = ProbeB2, 
                  varE = varE, reps = YTGIA2, traitA = 2, traitB = 2, pairPlan = "ALL")
## Intercrop testing of species B with three probes form A
GIA2ICB = crossIC(speciesA = GIA2B, speciesB = ProbeA2, 
                  varE = varE, reps = YTGIA2, traitA = 2, traitB = 2, pairPlan = "ALL")

#Year 4: General Intercropping Ability I. (GIA I.) stage
#-------------------------------------------------------------------------------------------
## Select individuals from the PYT stage based on their intercrop estimated breeding values
## Sp A
M <- as.matrix(pullSnpGeno(PYTA, simParam = SPA))
PYTA@ebv <- M %*% as.matrix(gsModelA)
  accPYTA[year] = cor(PYTA@gv[,2],PYTA@ebv[,2])
GIA1A = selectInd(pop = PYTA, nInd = nLinesGIA1, use = "ebv", trait = 2, simParam = SPA)
## Sp B
M <- as.matrix(pullSnpGeno(PYTB, simParam = SPB))
PYTB@ebv <- M %*% as.matrix(gsModelB)
  accPYTB[year] = cor(PYTB@gv[,2],PYTB@ebv[,2])
GIA1B = selectInd(pop = PYTB, nInd = nLinesGIA1, use = "ebv", trait = 2, simParam = SPB)
## Intercrop testing of species A with one probe from species B
GIA1ICA = crossIC(speciesA = GIA1A, speciesB = ProbeB1, 
                  varE = varE, reps = YTGIA1, traitA = 2, traitB = 2, pairPlan = "ALL")
## Intercrop testing of species B with one probe from species A
GIA1ICB = crossIC(speciesA = GIA1B, speciesB = ProbeA1, 
                  varE = varE, reps = YTGIA1, traitA = 2, traitB = 2, pairPlan = "ALL")

#Year 3: Monoculture PYT stage
#-------------------------------------------------------------------------------------------
#select within families the same number of individuals
M <- as.matrix(pullSnpGeno(DHA_2, simParam = SPA))
DHA_2@ebv <- M %*% as.matrix(gsModelA)
  accDHA[year] = cor(DHA_2@gv[,2],DHA_2@ebv[,2]) #report accuracy for general model performance
PYTA <- selectWithinFam(pop = DHA_2, nInd = famMaxA, use = "pheno", simParam = SPA)
if (nLinesPYTA %% 100 != 0) {
  selected <- selectWithinFam(pop = DHA_2, nInd = famMaxA, use = "pheno", simParam = SPA, returnPop = FALSE)
  add <- selectInd(DHA_2[-selected], nInd = 50, use = "pheno", simParam = SPA)
  PYTA <- c(PYTA,add)
}
PYTA <- setPheno(pop = PYTA, varE = varE, reps = YTPYT, simParam = SPA)

M <- as.matrix(pullSnpGeno(DHB_2, simParam = SPB))
DHB_2@ebv <- M %*% as.matrix(gsModelB)
  accDHB[year] = cor(DHB_2@gv[,2],DHB_2@ebv[,2]) #report accuracy for general model performance
PYTB <- selectWithinFam(pop = DHB_2, nInd = famMaxB, use = "pheno", simParam = SPB)
if (nLinesPYTB %% 100 != 0) {
  selected <- selectWithinFam(pop = DHB_2, nInd = famMaxB, use = "pheno", simParam = SPB, returnPop = FALSE)
  add <- selectInd(DHB_2[-selected], nInd = 50, use = "pheno", simParam = SPB)
  PYTB <- c(PYTB,add)
}
PYTB <- setPheno(pop = PYTB, varE = varE, reps = YTPYT, simParam = SPB)

#Year 2, Season 3: indentify DHs, double chromosomes, self
#Year 2, Season 4: phenotypic assesment in the field and seed multiplication
#-------------------------------------------------------------------------------------------
DHA_2 <- makeDH(pop = F1A_2, nDH = nDHA, simParam = SPA)
DHA_2 <- setPheno(pop = DHA_2, varE = varE, reps = YTDH, simParam = SPA)
DHB_2 <- makeDH(pop = F1B_2, nDH = nDHB, simParam = SPB)
DHB_2 <- setPheno(pop = DHB_2, varE = varE, reps = YTDH, simParam = SPB)

#Year 1, Season 1: bi-parental crosses using sampling without replacement
#Year 1, Season 2: induce haploids/anther culture
#-------------------------------------------------------------------------------------------
##Update parents based on intercrop EBVs in population A
ParentsA <- c(ParentsA, PYTA)
M <- as.matrix(pullSnpGeno(ParentsA, simParam = SPA))
ParentsA@ebv <- M %*% as.matrix(gsModelA)
ParentsA = selectInd(pop = ParentsA, nInd = nParents, use = "ebv", trait = 2, simParam = SPA)
F1A_2 <- randCross(pop = ParentsA, nCrosses = nCrossesA, simParam = SPA)
##Update parents based on intercrop EBVs in population B
ParentsB <- c(ParentsB, PYTB)
M <- as.matrix(pullSnpGeno(ParentsB, simParam = SPB))
ParentsB@ebv <- M %*% as.matrix(gsModelB)
ParentsB = selectInd(pop = ParentsB, nInd = nParents, use = "ebv", trait = 2, simParam = SPB)
F1B_2 <- randCross(pop = ParentsB, nCrosses = nCrossesB, simParam = SPB)
