# Supplementary material for: Modeling Illustrates That Genomic Selection Provides New Opportunities for Intercrop Breeding
Source: Front Plant Sci. 2021 Feb 9;12:605172. doi: 10.3389/fpls.2021.605172 (PMC7902002; doi:10.3389/fpls.2021.605172)
Supplement: Supplementary file 2 [file Data_Sheet_2.zip › _IntercropSimulations_final/BIG/04/RunGSGRID.R]

cat(" Running GS model \n")
# NOTE: GS model for breeding program with grid design (GSGrid)

gsModelGrid <- GS_grid2(DATA1 = recordsSIA1, DATA2 = recordsSIA2, DATA3 = recordsAYT, 
                        Year = year, simParam1 = SPA, simParam2 = SPB)
