# Supplementary material for: Modeling Illustrates That Genomic Selection Provides New Opportunities for Intercrop Breeding
Source: Front Plant Sci. 2021 Feb 9;12:605172. doi: 10.3389/fpls.2021.605172 (PMC7902002; doi:10.3389/fpls.2021.605172)
Supplement: Supplementary file 2 [file Data_Sheet_2.zip › _IntercropSimulations_final/MEDIUM/04/GlobalParameters_M.R]

##############################################################################################
# GLOBAL PARAMETERS SCRIPT
##############################################################################################

#----------------------------------------------------------------------------------------
# Selection parameters in monoculture stage
#----------------------------------------------------------------------------------------
#Parental source population and number of random crosses
#Species A initial population size
nParentsA <- 100
#Species B initial population size
nParentsB <- 100

#Number of parents and crosses per generation
#DH-GS and Grid-GS use costum parameters (see GSDH/Grid.R scripts)
nParents <- 80
nCrossesA <- 100
nCrossesB <- 100

#Number of DH lines produced per cross
nDHA <- 50
nDHB <- 50

#Number of lines per stage
nLinesDHA <- nCrossesA*nDHA
nLinesDHB <- nCrossesB*nDHB
nLinesPYTA <- 500
nLinesPYTB <- 500

#Maximum number of lines taken from a cross
famMaxA <- 5
famMaxB <- 5

#----------------------------------------------------------------------------------------
# Selection parameters in General Intercrop Ability (GIA) stages
#----------------------------------------------------------------------------------------
#Number of lines per stage 
nLinesGIA1 <- 50
nLinesGIA2 <- 13
#nLinesGIA1rec <- 20

#Number of probe varieties 
nProbe1 <- 1 #GIA I.
nProbe2 <- 3 #GIA II.
nProbes <- nProbe1 + nProbe2

#Number of yield trials per genotype in GIA1 and GIA2 stage
nYTGIA1 <- nLinesGIA1*nProbe1 #Do not change!
nYTGIA2 <- nLinesGIA2*nProbe2 #Do not change!

#----------------------------------------------------------------------------------------
# Selection parameters in Specific Intercrop Ability (SIA) stages
#----------------------------------------------------------------------------------------
#Number of genotypes selected from GIA II. stage
nLinesSIA1 <- 3

#Number of the top combinations
nCombSIA <- 3
nLinesSIA2 <- 1

#Number of combinations tested in SIA1 and SIA2 stage
nYTSIA1 <- nLinesSIA1^2 #Do not change!
nYTSIA2 <- nCombSIA #Do not change!

#----------------------------------------------------------------------------------------
# Other parameters 
#----------------------------------------------------------------------------------------
#Number of chromosomes
nChr <- 10
#Number of QTL per chromosome
maxQtl <- 1000
#Number of SNP per chromosome
maxSnp <- 2000

#Initial genetic mean and variance for two traits c(monocrop trait, intercrop trait)
initMeanG <- c(0,0) 
initVarG <- c(1,1)

#Yield trial error variance - ajusted according to the heritability in each stage 
#(change it by manipulating YT reps)
varE <- c(8,8)

#Yield trial replications for calculating error
YTDH <- 1 #h2=0.11
YTPYT <- 4 #h2=0.33
YTGIA1 <- 4 #h2=0.33
YTGIA2 <- 8 #h2=0.5
YTSIA1 <- 16 #h2=0.67
YTSIA2 <- 32 #h2=0.80

### Genomic selection parameters
#Start the training population historical records (10 years)
startTrainPop <- 16
#Sliding window year limitation => no. of historical records to keep
limityear <- 20 - (startTrainPop - 1) #do not change
#The number of individuals to form Grid historical records
nHistGrid <- 23
