# Supplementary material for: Modeling Illustrates That Genomic Selection Provides New Opportunities for Intercrop Breeding
Source: Front Plant Sci. 2021 Feb 9;12:605172. doi: 10.3389/fpls.2021.605172 (PMC7902002; doi:10.3389/fpls.2021.605172)
Supplement: Supplementary file 2 [file Data_Sheet_2.zip › _IntercropSimulations_final/SMALL/04/PHENO_S.R]

#!/exports/cmvm/eddie/eb/groups/hickey_group/R-Folder/R-3.5.1/bin/Rscript
#$ -cwd
#$ -R y
#$ -pe sharedmem 2
#$ -l h_vmem=8G
#$ -l h_rt=02:00:00
#$ -l h=!node1f01.ecdf.ed.ac.uk&!node1f02.ecdf.ed.ac.uk&!node2j01.ecdf.ed.ac.uk&!node2j02.ecdf.ed.ac.uk&!node2j03.ecdf.ed.ac.uk&!node2j04.ecdf.ed.ac.uk
#$ -j y
#$ -V

#NOTE:
# Phenotypic selection breeding program (Pheno) selects 10 candidate parents from GIA I. stage.
# Phenotypic selection is used in all stages of the breeding program.

library(AlphaSimR)
library(tidyverse)
JOB = Sys.getenv("SGE_TASK_ID")
load(paste0("BURNIN",JOB,"_S.RData"))
REP = JOB
JOB = paste0(JOB,"PHENO_S")
options(error = quote(dump.frames(paste0("DUMP_",JOB),TRUE,TRUE)))

#----------------------------------------------------------------------------------------
#Change/offset parameters and objects
#----------------------------------------------------------------------------------------
#Remove unnecessary objects
rm(recordsSIA1, recordsSIA2)

#----------------------------------------------------------------------------------------
# Phenotypic Selection Breeding Program
#----------------------------------------------------------------------------------------
for (year in 21:40) { #Desired number of years of a future breeding program
  cat("Working on year: ", year, "\n")
  source("UpdateParents.R") #Pick parents for A and B species
  source("UpdateProbes.R") #Pick probes for A and B species
  source("AdvanceSeason.R") #Advance yield trials by a year
  source("ReportResults.R") #Report results
}

output = data.frame(rep=rep(REP,40),
                    scenario=rep("PHENO_S",40),
                    ParAMean, 
                    ParBMean,
                    ParAVar,
                    ParBVar,
                    ProbeAMean,
                    ProbeBMean,
                    DHMeanA,
                    DHMeanB,
                    DHVarA,
                    DHVarB,
                    SIA1Mean,
                    SIA2Mean,
                    SIA2AMean,
                    SIA2BMean,
                    AYTMean,
                    accDHA,
                    accDHB,
                    accPYTA,
                    accPYTB,
                    accGIA1A,
                    accGIA1B,
                    accGrid,
                    CorA,
                    CorB,
                    stringsAsFactors=FALSE)

saveRDS(output,paste0("Results",JOB,GCOR,".rds"))
