# Supplementary material for: Modeling Illustrates That Genomic Selection Provides New Opportunities for Intercrop Breeding
Source: Front Plant Sci. 2021 Feb 9;12:605172. doi: 10.3389/fpls.2021.605172 (PMC7902002; doi:10.3389/fpls.2021.605172)
Supplement: Supplementary file 2 [file Data_Sheet_2.zip › _IntercropSimulations_final/SMALL/04/BURNIN04_S.R]

#!/exports/cmvm/eddie/eb/groups/hickey_group/R-Folder/R-3.5.1/bin/Rscript
#$ -cwd
#$ -R y
#$ -pe sharedmem 2
#$ -l h_vmem=8G
#$ -l h_rt=02:00:00
#$ -l h=!node1f01.ecdf.ed.ac.uk&!node1f02.ecdf.ed.ac.uk&!node2j01.ecdf.ed.ac.uk&!node2j02.ecdf.ed.ac.uk&!node2j03.ecdf.ed.ac.uk&!node2j04.ecdf.ed.ac.uk
#$ -j y
#$ -V

# NOTE: Burn-in script creates two separate populations (of two species) and initiates the
# improvement process. Improvement represents an initial phenotypic selection before GS.
# Monocrop and intercrop trait are simulated for each individual with correlation 0.4. 

#----------------------------------------------------------------------------------------
## Correlation scenario 0.4
#----------------------------------------------------------------------------------------
cat("Scenario: Correlation 0.4 \n")
JOB = Sys.getenv("SGE_TASK_ID")
start_time <- Sys.time()
library(AlphaSimR)
library(tidyverse)
options(error = quote(dump.frames(paste0("DUMP_BURNIN_",JOB),TRUE,TRUE)))

# Set the CORRELATION
GCOR = "04"
geneticCor = 0.4
geneticCor = (1-geneticCor)*diag(2)+geneticCor

# Load global parameters
source("GlobalParameters_S.R") 

# Load intercrop functions
source("Functions.R")

# Create initial parents
source("CreateParentsA.R")
source("CreateParentsB.R")

# Fill initial pipeline with unique individuals from initial parents
source("FillPipeline.R")

# Initialize variables
DHMeanA = DHMeanB = DHVarA = DHVarB = ParAMean = ParBMean = 
  ParAVar = ParBVar = matrix(NA, nrow = 40, ncol = 2)

ProbeAMean = ProbeBMean = SIA1Mean = SIA2Mean = SIA2AMean = 
  SIA2BMean = AYTMean = accDHA = accDHB = accGrid = accPYTA = 
  accPYTB = accGIA1A = accGIA1B = CorA = CorB = Contribution = rep(NA, 40)

# Create a placeholder of historical records for the Monocrop and Intercrop GS model
recordsA <- vector(mode = "list", length = 2)
names(recordsA) <- c("pheno", "geno")

recordsB <- vector(mode = "list", length = 2)
names(recordsB) <- c("pheno", "geno")

# Create a placeholder of historical records for Grid GS model
recordsSIA1 <- vector(mode = "list", length = 3)
names(recordsSIA1) <- c("pheno", "genoA", "genoB")
recordsSIA2 <- data.frame()
recordsAYT <- data.frame()

#----------------------------------------------------------------------------------------
# Burn-in
#----------------------------------------------------------------------------------------
for (year in 1:20) { #Desired number of years of burn-in
  cat("Working on year: ", year, "\n")
  source("UpdateParents.R") #Pick parents for A and B species
  source("UpdateProbes.R") #Pick probes for A and B species
  source("AdvanceSeason.R") #Advance yield trials by a year
  source("WriteRecordsGS.R") #Write records for GS predictions
  source("ReportResults.R") #Track parameters/variables over years
}

end_time <- Sys.time()
time = as.numeric(end_time - start_time)
save.image(paste0("BURNIN",JOB,"_S.RData"))
